# Supplementary material for: MLKL deficiency protects against low-grade, sterile inflammation in aged mice
Source: Cell Death Differ. 2023 Feb 8;30(4):1059–71. doi: 10.1038/s41418-023-01121-4 (PMC10070424; doi:10.1038/s41418-023-01121-4)
Supplement: Supplementary file 2 — Supplemental File 1 [file 41418_2023_1121_MOESM2_ESM.xlsx]

## Sheet: 9-month-old macro observations
	Fur/skin	Gait	Tail suspension test for neurological defects	Dentition, tongue and oral cavity	BCS	Testes (mm)	Spleen (mm)	Kidneys (mm)	Thymus (mm)	Lungs (mm)	Heart (mm)	Brain (mm)	Pituitary gland	Tail length (mm)	Adipose tissue	Body weight (g)
MLKL WT M
1821		Normal movement and gait.	Negative	Unremarkable	3	10x5x6, symmetrical	12x4x2	14x8x6, symmetrical	7x7x2	Inflated	12x8x6	15x10x5, symmetrical	Identified and macroscopically normal.	90 (straight)	Excessive: abdominal fat with seemingly increased visceral adhesions to the cecum/colon.	47.5
1823		Normal movement and gait.	Negative	Unremarkable	3	8x5x4, symmetrical	18x4x2	13x9x6, symmetrical	6x6x2	Inflated	15x8x6	16x11x10, symmetrical	Identified and macroscopically normal.	85 (straight)		31.7
1824	Showed multiple external lesions of the skin and fur; patches of thinning/hair loss around the whole body. These features are typically seen in mice that have been fighting/brawling.	Normal movement and gait.	Negative	Unremarkable	3	8x4x3, symmetrical	13x4x2	13x6x5, symmetrical	6x5x2	Inflated	15x8x6	15x10x5, symmetrical	Identified and macroscopically normal.	86 (straight)		33.6
2337	Ruffled fur.	Normal movement and gait.	Negative	Unremarkable	3	8x6x5, symmetrical	18x6x2	13x8x6, symmetrical	6x6x2	Inflated	13x10x8	16x10x5, symmetrical	Identified and macroscopically normal.	80 (straight)	Excessive: abdominal viscera (+++)	32
MLKL KO M
1505	Mildly ruffled fur, spots of damp/clumped up fur. Light brown patch of fur on left lateral abdomen.	Normal movement and gait.	Negative	Unremarkable	4	8x5x4, symmetrical	14x4x2	11x7x5, symmetrical	5x7x2	Inflated	12x8x6	15x10x5, symmetrical	Identified and macroscopically normal.	86 (straight)	Excessive: abdominal viscera (++), subcutaneous (++), thoracic cavity (+)	36.5
1506	Mildly ruffled fur.	Normal movement and gait.	Negative	Unremarkable	4	8x6x5, symmetrical	20x5x2 (large spleen)	14x8x6, symmetrical	7x7x2	Inflated	Large heart: 16x10x8	15x11x5, symmetrical	Identified and macroscopically normal.	80 (straight)	Excessive: abdominal viscera (+++)	38.5
1529	Ruffled fur.	Movements were mildly slow.	Negative	Unremarkable	3	8x5x4, symmetrical	15x5x2	12x6x4, symmetrical	7x7x2	Inflated	9x8x6	14x10x5, symmetrical	Identified and macroscopically normal.	88 (straight)		33.6
1820		Normal movement and gait.	Negative	Unremarkable	3	8x5x3, symmetrical	14x4x2	13x7x6, symmetrical	8x6x2	Inflated	12x9x7	15x10x5, symmetrical	Identified and macroscopically normal.	85 (straight)	Excessive: abdominal viscera (++)	39.2
1825		Normal movement and gait.	Negative	Unremarkable	3	9x5x3, symmetrical	15x5x2	12x7x5, symmetrical	9x7x2	Inflated	11x8x7	15x10x5, symmetrical	Identified and macroscopically normal.	86 (straight)	Excessive: abdominal viscera (++)	40.9
MLKL WT F
1227		Normal movement and gait.	Negative	Unremarkable	3		15x5x2	15x8x6, symmetrical	7x7x2	Not inflated	12x8x6	15x10x5, symmetrical	Identified and macroscopically normal.	80 (straight)	Excessive: abdominal viscera (+++)	33.3
1816		Normal movement and gait.	Negative	Unremarkable	3		18x4x2	14x10x6, symmetrical	7x7x2	Inflated	14x10x6	16x11x5, symmetrical	Identified and macroscopically normal.	82 (straight)	Excessive: abdominal viscera (+++)	33
1828		Normal movement and gait.	Negative	Unremarkable	3		13x4x2	11x6x5, symmetrical	8x7x2	Inflated	9x7x5	15x10x5, symmetrical	Identified and macroscopically normal.	80 (straight)	Excessive: abdominal viscera (+)	29
1837		Normal movement and gait.	Negative	Unremarkable	3		12x5x2	15x8x6, symmetrical	6x6x2	Inflated	10x8x6	16x10x5, symmetrical	Identified and macroscopically normal.	80 (straight)		25.2
2177		Normal movement and gait.	Negative	Unremarkable	3		18x4x2	15x8x6, symmetrical	6x6x2	Inflated	12x8x6	16x10x5, symmetrical	Identified and macroscopically normal.	80 (straight)		29.6
MLKL KO F
1817		Normal movement and gait.	Negative	Unremarkable	3		20x6x2	14x8x6, symmetrical	7x7x2	Inflated	14x10x6	16x10x5, symmetrical	Identified and macroscopically normal.	85 (straight)	Excessive: abdominal viscera (+++)	31.7
1827		Normal movement and gait.	Negative	Unremarkable	3		14x4x2	11x6x4, symmetrical	9x8x2	Inflated	11x8x7	14x10x5, symmetrical	Identified and macroscopically normal.	80 (straight)	Excessive: abdominal viscera (+)	28.1
1838		Normal movement and gait.	Negative	Unremarkable	3		13x4x2	10x6x4, symmetrical	8x7x2	Inflated	9x7x5	14x10x5, symmetrical	Identified and macroscopically normal.	81 (straight)	Excessive: abdominal viscera (+)	27.1
2179		Normal movement and gait.	Negative	Unremarkable	3		14x4x2	10x6x4, symmetrical	8x5x2	Inflated	9x6x5	15x10x5, symmetrical	Identified and macroscopically normal.	80 (straight)	Excessive: abdominal viscera (++), subcutaneous (++), thoracic cavity (+)	33.5
2189		Normal movement and gait.	Negative	Unremarkable	4		15x5x2	11x6x4, symmetrical	7x5x2	Inflated	9x7x6	15x10x5, symmetrical	Identified and macroscopically normal.	79 (straight)	Excessive: abdominal viscera (+++), subcutaneous (++), thoracic cavity (++)	44.4
Body condition scoring (BCS): scale of 1 - 5.
5: The mouse is obese, and bones cannot be felt at all.
4: The mouse is well-fleshed, and bones are barely felt.
3: The mouse is in optimal condition. The bones are palpable but not prominent.
2: The mouse is thin, and bones are prominent.
1: Muscle wasting is advanced; fat deposits are gone, and bones are very prominent.

## Sheet: 9-month-old micro observations
	Testes/Epipdidymes	Seminal vesicles	Prostate glands	Penis/Preputial gland	Mammory glands	Ovaries/Oviducts	Uterus/Cervix/Vagina/Clitoral gland	Urinary bladder	Liver/Gall bladder	Stomach	Small intestine	Cecum/Colon/GALT	Mesenteric lymph node	Spleen	Pancreas	Kidney	Adrenal glands	Salivary glands and regional lymph nodes	Thyroid	Trachea/lungs	Thymus	Heart/chambers/vessels/valves	Skin	Tail	Eyes/harderian glands	Brain	Spinal Cord	(Hind leg) Long bone/bone marrow/synovial joint/skeletal muscle	Head	Sternum	Marrow smear	Peripheral blood smear
MLKL WT M
1821	Focal testicular degeneration.	Minimal focal lymphocytic aggregate within the perimuscular tissue.	No comment*	Glandular dilation and mixed cellular infiltrates (preputial glands).				No comment*	Marked macro/microvesicular steatosis (liver). Mild multifocal perivascular mononuclear cellular infiltrates (liver). Multifocal parenchymal haemorrhage and necrosis, focally marked (liver). Epithelial hyperplasia and scattered proprial neutrophils (gall bladder).	No comment*	No comment*	No comment*	No comment*	No comment*	No comment*	Mild focal peripelvic mononuclear cellular infiltrate. Mild scattered cytoplasmic vacuolation of the renal tubules, normal finding in male mice. Single protein cast within the cortex.	No comment*	Mild multifocal perivascular mononuclear cellular infiltrates within the submandibular gland.	No comment*	Minimal focal alveolar mononuclear cellular infiltrate (lungs).	No comment*	No comment*	No comment*	No comment*	Query anterior lens fibre degeneration.	Small sized cyst within the pars distalis (pituitary gland).	Skin shows marked foci of disrupted epidermis, dermis and underlying subcutis (inflammatory).	No comment*	No comment*	No comment*	Examination of the smear showed representative cells from the myeloid and erythroid series. Occasional cells from the lymphoid series. Occasional and unremarkable megakaryoblasts.	Examination of the smear showed red blood cells (majority of cells shown), occasional white blood cells including lymphocytes, segmented neutrophils, monocytes and platelets (clumps). No discernible morphological changes or detectable parasites.
1823	Mild focal perivascular mononuclear cellular infiltrate (epididymis).	No comment*	No comment*	Minimal multifocal glandular infiltrates (mixed) (preputial glands).				No comment*	Epithelial hyperplasia and hyaline droplet accumulation (gall bladder).	No comment*	No comment*	No comment*	No comment*	No comment*	No comment*	Single protein cast within the medulla.	No comment*	Minimal focal perivascular mononuclear cellular infiltrate within the submandibular gland.	No comment*	No comment*	Small sized cyst.	No comment*	Multifocal epidermal hyperplasia, few ulcers.	No comment*	Query anterior lens fibre degeneration.	Cyst-like structure in the cortex.	Query focal white matter degeneration.	Focal myofibre degeneration in the thigh characterised by loss of striations and cellular swelling.	No comment*	No comment*	Examination of the smear showed representative cells from the myeloid and erythroid series. Occasional cells from the lymphoid series. Occasional and unremarkable megakaryoblasts.	Examination of the smear showed red blood cells (majority of cells shown), occasional white blood cells including lymphocytes, segmented neutrophils, monocytes and platelets (clumps). No discernible morphological changes or detectable parasites.
1824	No comment*	No comment*	No comment*	No comment*				No comment*	Epithelial hyperplasia, scattered proprial neutrophils, and hyaline droplet accumulation with some extracellular eosinophilic crystal formation (gall bladder).	No comment*	No comment*	No comment*	No comment*	No comment*	No comment*	Occasional cytoplasmic vacuolation of the renal tubules, normal finding in male mice. Few protein casts within the cortex . Minimal focal perivascular mononuclear cellular infiltrate.	No comment*	Minimal focal perivascular mononuclear cellular infiltrate within the submandibular gland. Multifocal skin/muscle inflammation with marked congestion/haemorrhage.	No comment*	Focally moderate perivascular inflammation (lungs). Query moderate multifocal alveolar degeneration/necrosis (lungs).	Small sized cyst.	Mild myxomatous valvular changes (thickened leaflets). Focal moderately sized perivascular cardiomyocyte haemorrhage/necrosis. Query multifocal cardiomyocyte degeneration.	No comment*	No comment*	Query anterior lens fibre degeneration. Focal retinal folding, possible artefact.	No comment*	Focally marked myofibre necrosis. Skin shows severe segmental disruption/loss of the epidermis, with severe inflammatory changes in the dermis and underlying subcutis. Query white matter vacuolation.	Scattered myofibre necrosis (thigh).	No comment*	No comment*	Examination of the smear showed representative cells from the myeloid and erythroid series. Occasional cells from the lymphoid series. Occasional and unremarkable megakaryoblasts.	Examination of the smear showed red blood cells (majority of cells shown), occasional white blood cells including lymphocytes, segmented neutrophils, monocytes and platelets (clumps). No discernible morphological changes or detectable parasites.
2337	Typical convoluted seminiferous tubules at various stages of cycle surrounded by the tunica albuginea. Within the tubules, unremarkable spermatogenic cells including, Sertoli cells, spermatogonia, developing spermatocytes and spermatids. Typical interstitial Leydig cells.	Unremarkable tall columnar epithelium and folded mucosa. Presence of typical intraluminal eosinophilic secretions.	Unremarkable dorsal lateral/ventral/coagulating glands with typical intraluminal secretions. Mild focal perivascular mononuclear cell infiltrate. Portion of unremarkable vas deferens.	Typical urethra. Sections do not include penile structures. Typical preputial glands including basal and secretory cells. Minimal glandular mixed leukocyte infiltration. Surrounding skin shows moderate focal accumulation of dermal melanocytes, a common incidental/background finding in mice.				Unremarkable bladder with typical urothelium and detrusor muscle. Minimal submucosal mononuclear cell infiltrates.	Typical liver parenchyma including hepatocytes, Kupffer cells, portal triads and central veins. Few small parenchymal leukocyte aggregates. Unremarkable gall bladder.	Unremarkable fore and glandular portions of the stomach with limiting ridge. Of the glandular portion, mild focal mucosal and submucosal eosinophil infiltration. Section includes duodenal bulb with Brunner's glands.	Typical mucosal villi and submucosal layers. Unremarkable muscularis and discernible ganglion cells of the plexuses. Peyer’s patches display typical reactive nodal histology. Also identified are smaller aggregates of lymphoid cells (cryptopatches).	Typical mucosal folds and submucosal layers. Unremarkable muscularis and discernible ganglion cells of the plexuses. Occasional, typical lymphoid cluster (cryptopatches).	Typical reactive mesenteric lymph node with representative cortex including the occasional follicle, an expansive paracortical area and mild sinus histiocytosis.	Unremarkable follicular pattern identified with typical red and white pulp micromorphology including few germinal centres (which form upon antigenic stimulation) with some lymphoid apoptosis (apoptotic B-cells). Extramedullary haematopoiesis and hemosiderin laden macrophages identified in the red pulp.	Representative exocrine tissue (serous acini) and endocrine tissue (islets of Langerhans).	Section shows a cortex, medulla, and papilla. There is a uniform distribution of glomeruli and accompanying nephron components and the micromorphology of the tubules is unremarkable. Minimal perivascular/peripelvic mononuclear cell infiltrates. Few basophilic casts in the cortex. Renal lymph nodes show typical reactive nodal histology.	Sections do not include adrenal glands.	Minimal perivascular mononuclear cell infiltrates in the submandibular gland. Unremarkable sublingual and parotid glands. Regional lymph nodes display typical reactive nodal histology. Few small foci of mixed leukocyte infiltrates in the surrounding skin. Vascular degeneration and lymphocytic vasculitis with multilobular acinar atrophy.	Normal lateral lobe of the thyroid gland with typical colloid secreting follicles lined by cuboidal epithelium.	Typical lung parenchyma/alveoli, bronchioles, and blood vessels. Minimal multifocal peribronchial/perivascular mononuclear cell infiltrates. Trachea with unremarkable mucosal epithelial lining and hyaline cartilage. Oesophagus with typical features including stratified squamous epithelium.	Mostly typical medulla/cortex distribution and micromorphology. Multiple small to large sized thymic cysts, common incidental/background finding in mice.	Typical micromorphology observed in cardiac muscle, chambers, valves and great vessels of the heart. The cardiac muscle fibres demonstrated typical features including central nuclei, branching fibres and striations.	Typical dermal appendages and distribution. Unremarkable thin layer of striated muscle (panniculus carnosus).	Mostly typical tail components including keratinized squamous epithelium, dense regular connective tissue, tendons, caudal vertebra, bone marrow, intervertebral disc, skeletal muscle, nerves and blood vessels. Focal myocyte degeneration/necrosis.	Unremarkable retina, cornea, iris, ciliary body, lens, sclera and choroid. Typical branched tubuloalveolar formation of the Harderian gland. Portion of unremarkable optic nerve and extraocular muscles.	Sections of brain appear symmetrical with no ventricular dilation observed, unremarkable meninges and typical lamination. The cerebellum appears symmetrical with typical architecture and Purkinje cells. There was no obvious neuronal loss, and the myelination appears normal. Query minimal focal accumulation of subependymal nuclei resembling mononuclear infiltrate - an incidental finding (non-infla…	Representative thoracic and lumbar region of spinal cord, vertebral bone, intervertebral disc, striated muscle, peripheral nerves, brown adipose tissue, and bone marrow. Focal myocyte degeneration and regeneration.	Unremarkable long bone, striated muscle, examples of nerve bundles, fibrocartilage of the meniscus, synovial joint and bone marrow. The skeletal muscle shows consistent fibre size with peripheral nuclei.	Multiple levels through the head demonstrate dermal appendages, nasal cavity with unremarkable nasal epithelium, oral cavity, and dentition. Sections also show unremarkable pituitary gland including pars intermedia, pars distalis and pars nervosa as well and the trigeminal nerve/ganglia. The outer and middle regions of the ear are discernible. The tympanic membrane is intact, and the ossicles are…	Representative sternebrae, costal cartilage, intersternebral joint, intercostal skeletal muscle and brown fat. Haematopoietic tissue islands and adipose cells surrounded by vascular sinuses interspersed within a meshwork of trabecular bone. The bone marrow morphology demonstrates typical myeloid features including conspicuous megakaryoblasts and lymphoid features.	Examination of the smear showed representative cells from the myeloid and erythroid series. Occasional and unremarkable megakaryocytic elements.	Examination of the smear shows red blood cells (majority of cells shown), occasional segmented neutrophils, ring form myelocytes, monocytes and platelet clumps. No discernible morphological changes or detectable parasites.
MLKL KO M
1505	Mostly typical convoluted seminiferous tubules at various stages of cycle surrounded by the tunica albuginea. Within the tubules, unremarkable spermatogenic cells including, Sertoli cells, spermatogonia, developing spermatocytes and spermatids. Typical interstitial Leydig cells. Few tubules show testicular degeneration/atrophy, an age-related finding in mice.	Unremarkable tall columnar epithelium and folded mucosa. Minimal focal submucosal mononuclear cell infiltrate. Presence of typical intraluminal eosinophilic secretions.	Unremarkable dorsal lateral/ventral/coagulating glands with typical intraluminal secretions. Minimal focal perivascular mononclear cell infiltrate in the surrounding periadipose tissue. Portion of unremarkable vas deferens with minimal perivascular mononclear cell infiltrates.	Typical penile structures including prepuce, glans, corpus cavernosum and urethra. Typical preputial glands including basal and secretory cells. Minimal glandular mixed leukocyte infiltration.				Unremarkable bladder with typical urothelium and detrusor muscle.	Mostly typical liver parenchyma including hepatocytes, Kupffer cells, portal triads and central veins. Scattered mild macro/microvesicular steatosis (fatty change), an age-related finding in mice. Several small foci of hepatocyte cell loss/necrosis and associated infiltrates. Unremarkable gall bladder.	Unremarkable fore and glandular portions of the stomach with limiting ridge. Section includes pyloric sphincter, and duodenal bulb with Brunner's glands.	Typical mucosal villi and submucosal layers. Unremarkable muscularis and discernible ganglion cells of the plexuses. Peyer’s patches display typical reactive nodal histology. Also identified are smaller aggregates of lymphoid cells (cryptopatches).	Typical mucosal folds and submucosal layers. Unremarkable muscularis and discernible ganglion cells of the plexuses. Occasional, typical lymphoid cluster (cryptopatches).	Typical reactive micromorphology including mild follicular hyperplasia, germinal centre formation and sinus histiocytosis.	Unremarkable follicular pattern identified with typical red and white pulp micromorphology including few germinal centres (which form upon antigenic stimulation). Extramedullary haematopoiesis and hemosiderin laden macrophages identified in the red pulp.	Representative exocrine tissue (serous acini) and endocrine tissue (islets of Langerhans). Minimal focal perivascular mononuclear cell infiltrate, and mild focal perivascular mixed leukocyte inflammation.	Section shows a cortex, medulla, and papilla. There is a uniform distribution of glomeruli and accompanying nephron components and the micromorphology of the tubules is unremarkable. Occasional protein casts within the cortex, medulla and papilla regions, likely incidental. Renal lymph node shows typical nodal histology.	Typical cortex/medulla micromorphology.	Mild multifocal perivascular mononuclear cell infiltrates in the submandibular gland. Unremarkable sublingual and parotid glands. Regional lymph nodes display typical reactive nodal histology. Surrounding skin shows focal myocyte degeneration and associated infiltrates.	Normal lateral lobes of the thyroid gland with typical colloid secreting follicles lined by cuboidal epithelium.	Typical lung parenchyma/alveoli, bronchioles, and blood vessels. Few mild foci of perivascular mononuclear cell infiltrates. Trachea with unremarkable mucosal epithelial lining and hyaline cartilage. Oesophagus with typical features including stratified squamous epithelium.	Typical medulla/cortex distribution and micromorphology. Few small to medium sized thymic cysts, common incidental/background finding in mice.	Typical micromorphology observed in cardiac muscle, chambers, valves and great vessels of the heart. Minimal focal perivascular mononuclear cell infiltrate in the ventricular muscle. The cardiac muscle fibres demonstrated typical features including central nuclei, branching fibres and striations.	Typical dermal appendages and distribution. Unremarkable thin layer of striated muscle (panniculus carnosus).	Typical tail components including keratinized squamous epithelium, dense regular connective tissue, tendons, caudal vertebra, bone marrow, intervertebral disc, skeletal muscle, nerves and blood vessels.	Unremarkable retina, cornea, iris, ciliary body, lens, sclera and choroid. Typical branched tubuloalveolar formation of the Harderian gland. Portion of unremarkable optic nerve and extraocular muscles.	Sections of brain appear symmetrical with no ventricular dilation observed, unremarkable meninges and typical lamination. The cerebellum appears symmetrical with typical architecture and Purkinje cells. There was no obvious neuronal loss, and the myelination appears normal.	Representative thoracic and lumbar region of spinal cord, vertebral bone, intervertebral disc, striated muscle, peripheral nerves, brown adipose tissue, and bone marrow. Multifocal degeneration/necrosis of the panniculus muscle and associated subdermal inflammation. Skeletal myocyte degeneration/necrosis with lymphocytic infiltrate.	Unremarkable long bone, striated muscle, examples of nerve bundles, fibrocartilage of the meniscus, synovial joint and bone marrow. The skeletal muscle shows consistent fibre size with peripheral nuclei.	Multiple levels through the head demonstrate dermal appendages, nasal cavity with unremarkable nasal epithelium, oral cavity, and dentition. Sections also show unremarkable pituitary gland including pars intermedia, pars distalis and pars nervosa as well and the trigeminal nerve/ganglia. The outer and middle regions of the ear are discernible. The tympanic membrane is intact, and the ossicles are…	Representative sternebrae, costal cartilage, intersternebral joint, intercostal skeletal muscle and brown fat. Haematopoietic tissue islands and adipose cells surrounded by vascular sinuses interspersed within a meshwork of trabecular bone. The bone marrow morphology demonstrates typical myeloid features including conspicuous megakaryoblasts and lymphoid features.	Examination of the smear showed representative cells from the myeloid and erythroid series. Occasional and unremarkable megakaryocytic elements.	Examination of the smear shows red blood cells (majority of cells shown), occasional segmented neutrophils, ring form myelocytes, monocytes and platelet clumps. No discernible morphological changes or detectable parasites.
1506	Typical convoluted seminiferous tubules at various stages of cycle surrounded by the tunica albuginea. Within the tubules, unremarkable spermatogenic cells including, Sertoli cells, spermatogonia, developing spermatocytes and spermatids. Typical interstitial Leydig cells.	Unremarkable tall columnar epithelium and folded mucosa. Presence of typical intraluminal eosinophilic secretions.	Unremarkable dorsal lateral/ventral/coagulating glands with typical intraluminal secretions. Minimal perivascular mononclear cell infiltrate in the surrounding periadipose tissue.	Typical penile structures including prepuce, glans, corpus cavernosum and urethra. Typical preputial glands including basal and secretory cells. Minimal glandular mixed leukocyte infiltration. Surrounding skin shows mild focal accumulation of dermal melanocytes, a common incidental/background finding in mice.				Portion of unremarkable bladder with typical urothelium and detrusor muscle.	Typical liver parenchyma including hepatocytes, Kupffer cells, portal triads and central veins. Minimal perivascular mononuclear cell infiltrates. Minimal microvesicular steatosis (fatty change), an age-related finding in mice. Gall bladder with scattered mild submucosal neutrophils.	Unremarkable fore and glandular portions of the stomach with limiting ridge. Section includes duodenal bulb with Brunner's glands.	Typical mucosal villi and submucosal layers. Unremarkable muscularis and discernible ganglion cells of the plexuses. Peyer’s patches display typical reactive nodal histology. Also identified are smaller aggregates of lymphoid cells (cryptopatches).	Typical mucosal folds and submucosal layers. Unremarkable muscularis and discernible ganglion cells of the plexuses. Occasional, typical lymphoid cluster (cryptopatches).	Portions of mesenteric lymph node with typical nodal histology including cortex, medullary cords and sinuses.	Unremarkable follicular pattern identified with typical red and white pulp micromorphology including germinal centres (which form upon antigenic stimulation) and some lymphoid apoptosis (apoptotic B-cells). Extramedullary haematopoiesis and hemosiderin laden macrophages identified in the red pulp.	Representative exocrine tissue (serous acini) and endocrine tissue (islets of Langerhans). Query focal glandular degeneration/atrophy of the exocrine pancreas, and associated infiltrates. Ductal proliferation with lymphocytic infiltrate and mild associated exocrine acinar degeneration.	Section shows a cortex, medulla, and papilla. There is a uniform distribution of glomeruli and accompanying nephron components and the micromorphology of the tubules is unremarkable. Few protein casts within the cortex and medulla regions. Moderate multifocal perivascular/peripelvic mononuclear cell infiltrates. Single vacuolated glomerulus. Renal lymph nodes show typical reactive nodal histology.	Portion of adrenal gland showing typical cortex micromorphology.	Minimal multifocal perivascular mononuclear cell infiltrates in the submandibular gland. Unremarkable sublingual and parotid glands. Regional lymph nodes display typical reactive nodal histology. Lymphoid tissue resembling ectopic thymic tissue.	Normal lateral lobes of the thyroid gland with typical colloid secreting follicles lined by cuboidal epithelium.	Typical lung parenchyma/alveoli, bronchioles, blood vessels and parabronchial lymph node. Mild multifocal perivascular mononuclear cell infiltrates. Trachea with unremarkable mucosal epithelial lining and hyaline cartilage. Oesophagus with typical features including stratified squamous epithelium.	Typical medulla/cortex distribution and micromorphology.	Typical micromorphology observed in cardiac muscle, chambers, valves and great vessels of the heart. The cardiac muscle fibres demonstrated typical features including central nuclei, branching fibres and striations.	Typical dermal appendages and distribution. Unremarkable thin layer of striated muscle (panniculus carnosus).	Typical tail components including keratinized squamous epithelium, dense regular connective tissue, tendons, caudal vertebra, bone marrow, intervertebral disc, skeletal muscle, nerves and blood vessels.	Unremarkable retina, cornea, iris, ciliary body, lens, sclera and choroid. Typical branched tubuloalveolar formation of the Harderian gland. Portion of unremarkable extraocular muscles.	Sections of brain appear symmetrical with no ventricular dilation observed, unremarkable meninges and typical lamination. The cerebellum appears symmetrical with typical architecture and Purkinje cells. There was no obvious neuronal loss, and the myelination appears normal.	Representative thoracic and lumbar region of spinal cord, vertebral bone, intervertebral disc, striated muscle, peripheral nerves, brown adipose tissue, and bone marrow. Few fibres showing myocyte necrosis.	Unremarkable long bone, striated muscle, examples of nerve bundles, fibrocartilage of the meniscus, synovial joint and bone marrow. The skeletal muscle shows consistent fibre size with peripheral nuclei.	Multiple levels through the head demonstrate dermal appendages, nasal cavity with unremarkable nasal epithelium, oral cavity, dentition, and tongue with keratinized papillae. Sections also show unremarkable pituitary gland including pars intermedia, pars distalis and pars nervosa as well and the trigeminal nerve/ganglia. The outer and middle regions of the ear are discernible. The tympanic membra…	Representative sternebrae, costal cartilage, intersternebral joint, intercostal skeletal muscle and brown fat. Haematopoietic tissue islands and adipose cells surrounded by vascular sinuses interspersed within a meshwork of trabecular bone. The bone marrow morphology demonstrates typical myeloid features including conspicuous megakaryoblasts and lymphoid features.	Examination of the smear showed representative cells from the myeloid and erythroid series. Occasional and unremarkable megakaryocytic elements.	Examination of the smear shows red blood cells (majority of cells shown), occasional segmented neutrophils, ring form myelocytes, monocytes and platelet clumps. No discernible morphological changes or detectable parasites.
1529	Typical convoluted seminiferous tubules at various stages of cycle surrounded by the tunica albuginea. Within the tubules, unremarkable spermatogenic cells including, Sertoli cells, spermatogonia, developing spermatocytes and spermatids. Typical interstitial Leydig cells.	Unremarkable tall columnar epithelium and folded mucosa. Presence of typical intraluminal eosinophilic secretions.	Unremarkable dorsal lateral/ventral/coagulating glands with typical intraluminal secretions. Portion of unremarkable vas deferens.	Typical penile structures including prepuce, glans, corpus cavernosum and urethra. Typical preputial glands including basal and secretory cells. Surrounding skin shows minimal accumulation of dermal melanocytes, a common incidental/background finding in mice.				Unremarkable bladder with typical urothelium and detrusor muscle.	Typical liver parenchyma including hepatocytes, Kupffer cells, portal triads and central veins. Multiple small perivascular and parenchymal mixed leukocyte aggregates. Unremarkable gall bladder.	Unremarkable fore and glandular portions of the stomach with limiting ridge. Section includes pyloric sphincter, and duodenal bulb with Brunner's glands.	Typical mucosal villi and submucosal layers. Unremarkable muscularis and discernible ganglion cells of the plexuses. Peyer’s patches display typical nodal histology. Also identified are smaller aggregates of lymphoid cells (cryptopatches).	Typical mucosal folds and submucosal layers. Unremarkable muscularis and discernible ganglion cells of the plexuses. Occasional, typical lymphoid cluster (cryptopatches).	Typical reactive mesenteric lymph node with representative cortex including the occasional follicle, an expansive paracortical area and mild sinus histiocytosis.	Unremarkable follicular pattern identified with typical red and white pulp micromorphology including few germinal centres (which form upon antigenic stimulation) and some lymphoid apoptosis (apoptotic B-cells). Extramedullary haematopoiesis and hemosiderin laden macrophages identified in the red pulp.	Representative exocrine tissue (serous acini) and endocrine tissue (islets of Langerhans). Minimal focal mononuclear cell infiltrate.	Section shows a cortex, medulla, and papilla. There is a uniform distribution of glomeruli and accompanying nephron components and the micromorphology of the tubules is unremarkable. Minimal perivascular/peripelvic mononuclear cell infiltrates. Renal lymph nodes show typical reactive nodal histology.	Typical cortex/medulla micromorphology.	Marked focal subcutaneous inflammation. Minimal multifocal perivascular mononuclear cell infiltrates within the submandibular gland. Query focal glandular degeneration/atrophy and associated infiltrates of the sublingual gland. Unremarkable parotid gland. Regional lymph nodes display typical reactive nodal histology. Lobular atrophy of the salivary gland.	Normal lateral lobes of the thyroid gland with typical colloid secreting follicles lined by cuboidal epithelium. Sections also include small sheet-like mass of polygonal cells, characteristic of the parathyroid gland.	Typical lung parenchyma/alveoli, bronchioles, blood vessels and parabronchial lymph node. Minimal perivascular mononuclear cell infiltrates. Trachea with unremarkable mucosal epithelial lining and hyaline cartilage. Oesophagus with typical features including stratified squamous epithelium.	Typical medulla/cortex distribution and micromorphology. Small sized thymic cyst, common incidental/background finding in mice.	Typical micromorphology observed in cardiac muscle, chambers, valves and great vessels of the heart. The cardiac muscle fibres demonstrated typical features including central nuclei, branching fibres and striations.	Typical dermal appendages and distribution. Unremarkable thin layer of striated muscle (panniculus carnosus).	Typical tail components including keratinized squamous epithelium, dense regular connective tissue, tendons, caudal vertebra, bone marrow, intervertebral disc, skeletal muscle, nerves and blood vessels.	Unremarkable retina, cornea, iris, ciliary body, lens, sclera and choroid. One eye shows severe mechanical damage (artefact). Typical branched tubuloalveolar formation of the Harderian gland. Minimal focal mononuclear cell infiltrate. Portion of unremarkable optic nerve and extraocular muscles.	Sections of brain appear symmetrical with no ventricular dilation observed, unremarkable meninges and typical lamination. The cerebellum appears symmetrical with typical architecture and Purkinje cells. There was no obvious neuronal loss, and the myelination appears normal.	Representative thoracic and lumbar region of spinal cord, vertebral bone, intervertebral disc, striated muscle, peripheral nerves, brown adipose tissue, and bone marrow. Minimal focus of mononuclear cell infiltrates in the brown adipose tissue.	Unremarkable long bone, striated muscle, examples of nerve bundles, fibrocartilage of the meniscus, synovial joint and bone marrow. Focal myocyte degeneration/regeneration near the hip joint. Remaining skeletal muscle shows consistent fibre size with peripheral nuclei. Focal subcutaneous inflammation near the ankle joint. Subcutaneous oedematous changes in the distal hind leg. Skeletal myocyte de…	Multiple levels through the head demonstrate dermal appendages, nasal cavity with unremarkable nasal epithelium, oral cavity, dentition, and tongue with keratinized papillae. Sections also show unremarkable pituitary gland including pars intermedia, pars distalis and pars nervosa as well and the trigeminal nerve/ganglia. The outer and middle regions of the ear are discernible. The tympanic membra…	Representative sternebrae, costal cartilage, intersternebral joint, intercostal skeletal muscle and brown fat. Haematopoietic tissue islands and adipose cells surrounded by vascular sinuses interspersed within a meshwork of trabecular bone. The bone marrow morphology demonstrates typical myeloid features including conspicuous megakaryoblasts and lymphoid features.	Examination of the smear showed representative cells from the myeloid and erythroid series. Occasional and unremarkable megakaryocytic elements.	Examination of the smear shows red blood cells (majority of cells shown), occasional segmented neutrophils, ring form myelocytes, monocytes and platelet clumps. No discernible morphological changes or detectable parasites.
1820	Typical convoluted seminiferous tubules at various stages of cycle surrounded by the tunica albuginea. Within the tubules, unremarkable spermatogenic cells including, Sertoli cells, spermatogonia, developing spermatocytes and spermatids. Typical interstitial Leydig cells. Multifocal testicular degeneration, an age-related finding in the mouse - feature seen in the controls.	Unremarkable tall columnar epithelium and folded mucosa. Presence of typical intraluminal eosinophilic secretions.	Unremarkable dorsal lateral/ventral/coagulating glands with typical intraluminal secretions. Portion of unremarkable vas deferens.	Typical penile structures including prepuce, glans, corpus cavernosum and urethra. Preputial glands including basal and secretory cells, with mild ductal ectasia (dilated ducts) and flattened epithelium. Scattered glandular infiltrates and focal glandular atrophy, incidental findings in the mouse.				Unremarkable bladder with typical urothelium and detrusor muscle.	Mostly typical liver parenchyma including hepatocytes, Kupffer cells, portal triads and central veins. Mild macro/microvesicular steatosis (fatty change), an age-related finding - feature seen in the controls. Unremarkable gall bladder.	Unremarkable fore and glandular portions of the stomach with limiting ridge. Section also includes pyloric sphincter and duodenal bulb.	Typical mucosal villi and submucosal layers. Peyer’s patches display typical reactive nodal histology. Smaller aggregates of lymphoid cells identified (cryptopatches).	Typical mucosal folds and submucosal layers. Unremarkable muscularis and discernible ganglion cells of the plexuses. Occasional, typical lymphoid cluster (cryptopatches).	Typical reactive micromorphology including mild follicular hyperplasia, germinal centre formation and mild sinus histiocytosis.	Mild follicular hyperplasia with germinal centre formation and mild coalescence of the white pulp. Occasional lymphocyte apoptosis. Mild extramedullary haematopoiesis identified in the red pulp of the spleen. Haemosiderin laden macrophages identified in both the red and white pulp.	Representative exocrine tissue (serous acini) and endocrine tissue (islets of Langerhans).	Discernible cortex, medulla, and papilla regions. There is a uniform distribution of glomeruli and accompanying nephron components and the micromorphology of the tubules is unremarkable. Moderate cytoplasmic vacuolation of the renal tubules, normal finding in the male mouse feature seen in the controls. Few protein casts within the cortex, incidental - feature seen in the controls. Renal lymph no…	Typical cortex/medulla micromorphology.	Unremarkable submandibular, sublingual and parotid glands. Mild multifocal mononuclear cellular infiltrates within the associated lacrimal gland, common incidental finding in the mouse. The regional lymph nodes display typical reactive nodal histology.	Normal lateral lobes of the thyroid gland with typical colloid secreting follicles lined by cuboidal epithelium. Small sheet-like mass of polygonal cells, characteristic of the parathyroid gland.	Typical lung parenchyma/alveoli, bronchioles, blood vessels and parabronchial lymph node. Minimal multifocal perivascular mononuclear cellular infiltrates, incidental - feature seen in the controls. Trachea with unremarkable mucosal epithelial lining and hyaline cartilage. Oesophagus with typical features including stratified squamous epithelium.	Typical medulla/cortex distribution and micromorphology. Small sized cyst, common incidental finding - feature seen in the controls.	Typical micromorphology observed in cardiac muscle, chambers, and great vessels of the heart. Mild myxomatous valvular changes (thickened leaflets), incidental/age-related - feature seen in the controls. The cardiac muscle fibres demonstrated typical features including central nuclei, branching fibres and striations.	Typical dermal appendages and distribution. Unremarkable thin layer of striated muscle (panniculus carnosus).	Typical tail components including keratinized squamous epithelium, dense regular connective tissue, tendons, caudal vertebra, bone marrow, intervertebral disc, skeletal muscle, nerves and blood vessels. Small sized focus of myofibre necrosis, likely incidental.	Unremarkable retina, cornea, iris, ciliary body, lens, sclera and choroid. Typical branched tubuloalveolar formation of the Harderian gland. Portion of unremarkable optic nerve and extraocular muscles.	Sections of brain appear symmetrical with no ventricular dilation observed, unremarkable meninges and typical lamination. The cerebellum appears symmetrical with typical architecture and Purkinje cells. There was no obvious neuronal loss and the myelination appears normal. Two cyst-like structures, varying regions, likely incidental - similar feature seen in the controls.	Representative thoracic and lumbar region of spinal cord, vertebral bone, intervertebral disc, striated muscle, peripheral nerves, brown adipose tissue, and bone marrow. Multiple necrotic myofibres, likely incidental - similar feature seen in the controls. Query cyst like structure within the spinal cord, likely incidental.	Unremarkable long bone, striated muscle, examples of nerve fascicles, fibrocartilage of the meniscus, synovial joint and bone marrow. The skeletal muscle shows consistent fibre size with peripheral nuclei.	Multiple levels through the head demonstrate dermal appendages, nasal cavity, oral cavity, teeth and tongue including muscle bundles. Sections also show portion of unremarkable pituitary gland as well and the trigeminal nerve/ganglia. The outer and middle regions of the ear are discernible. The tympanic membrane is intact and the ossicles are unremarkable and include the stapedial annular ligamen…	Haematopoietic tissue islands and adipose cells surrounded by vascular sinuses interspersed within a meshwork of trabecular bone. The bone marrow morphology demonstrated typical myeloid features including conspicuous megakaryoblasts and lymphoid features.	Examination of the smear showed representative cells from the myeloid and erythroid series. Occasional cells from the lymphoid series. Occasional and unremarkable megakaryoblasts.	Examination of the smear showed red blood cells (majority of cells shown), occasional white blood cells including lymphocytes, segmented neutrophils, monocytes and platelets (clumps). No discernible morphological changes or detectable parasites.
1825	Typical convoluted seminiferous tubules at various stages of cycle surrounded by the tunica albuginea. Within the tubules, unremarkable spermatogenic cells including, Sertoli cells, spermatogonia, developing spermatocytes and spermatids. Focal testicular degeneration, bilateral, an age-related finding in the mouse - feature seen in the controls. Typical interstitial Leydig cells.	Unremarkable tall columnar epithelium and folded mucosa. Presence of typical intraluminal eosinophilic secretions.	Unremarkable dorsal lateral/ventral/coagulating glands with typical intraluminal secretions. Portion of unremarkable vas deferens.	Typical penile structures including prepuce, glans, corpus cavernosum and urethra. Typical preputial glands including basal and secretory cells.				Unremarkable bladder with typical urothelium and detrusor muscle.	Mostly typical liver parenchyma including hepatocytes, Kupffer cells, portal triads and central veins. Mild multifocal perivascular mononuclear cellular infiltrates, incidental/age-related - feature seen in the controls. Mild macro/microvesicular steatosis (fatty change), an age-related finding in the mouse - feature seen in the controls. Unremarkable gall bladder.	Unremarkable fore and glandular portions of the stomach with limiting ridge. Section also includes pyloric sphincter and duodenal bulb.	Typical mucosal villi and submucosal layers. Peyer’s patches display typical reactive nodal histology. Smaller aggregates of lymphoid cells identified (cryptopatches).	Typical mucosal folds and submucosal layers. Unremarkable muscularis and discernible ganglion cells of the plexuses. Occasional, typical lymphoid cluster (cryptopatches).	Typical reactive mesenteric lymph node with representative cortex including the occasional follicle, an expansive paracortical area and mild sinus histiocytosis.	Mild follicular hyperplasia with germinal centre formation and mild coalescence of the white pulp. Occasional lymphocyte apoptosis. Mild extramedullary haematopoiesis identified in the red pulp of the spleen.	Representative exocrine tissue (serous acini) and endocrine tissue (islets of Langerhans).	Discernible cortex, medulla, and papilla regions. There is a uniform distribution of glomeruli and accompanying nephron components and the micromorphology of the tubules is unremarkable. Marked cytoplasmic vacuolation of the renal tubules, normal finding in the male mouse - feature seen in the controls. Mild multifocal perivascular mononuclear cellular infiltrates, incidental/age-related - featur…	Typical cortex/medulla micromorphology.	Unremarkable submandibular, sublingual and parotid glands. Regional lymph node displays typical nodal histology.	Normal lateral lobes of the thyroid gland with typical colloid secreting follicles lined by cuboidal epithelium. Small sheet-like mass of polygonal cells, characteristic of the parathyroid gland.	Typical lung parenchyma/alveoli, bronchioles, blood vessels and parabronchial lymph node. Query inflammation of one blood vessel - similar feature seen in the controls. Trachea with unremarkable mucosal epithelial lining and hyaline cartilage. Oesophagus with typical features including stratified squamous epithelium.	Typical medulla/cortex distribution and micromorphology. Few small sized cysts, common incidental finding - feature seen in the controls.	Typical micromorphology observed in cardiac muscle, chambers, and great vessels of the heart. Mild myxomatous valvular changes (thickened leaflets), incidental/age-related - feature seen in the controls. The cardiac muscle fibres demonstrated typical features including central nuclei, branching fibres and striations. Query focal cytoplasmic vacuolation of cardiomyocytes, incidental/age-related - …	Typical dermal appendages and distribution. Unremarkable thin layer of striated muscle (panniculus carnosus).	Typical tail components including keratinized squamous epithelium, dense regular connective tissue, tendons, caudal vertebra, bone marrow, intervertebral disc, skeletal muscle, nerves and blood vessels.	Unremarkable retina, cornea, iris, ciliary body, sclera and choroid. Query anterior lens fibre degeneration, bilateral, likely age-related - feature seen in the controls. Query focal disruption to typical layered structure of the retina - likely artefact. Typical branched tubuloalveolar formation of the Harderian gland. Portion of unremarkable optic nerve and extraocular muscles.	Sections of brain appear symmetrical with no ventricular dilation observed, unremarkable meninges and typical lamination. The cerebellum appears symmetrical with typical architecture and Purkinje cells. There was no obvious neuronal loss and the myelination appears normal.	Representative thoracic and lumbar region of spinal cord, vertebral bone, intervertebral disc, striated muscle, peripheral nerves, brown adipose tissue, and bone marrow. Skin shows severe focal disruption/loss of the epidermis, with severe segmental inflammatory changes in the dermis and underlying subcutis including infiltrates and oedema - similar feature seen in the controls.	Unremarkable long bone, striated muscle, examples of nerve fascicles, fibrocartilage of the meniscus, synovial joint and bone marrow. The skeletal muscle shows consistent fibre size with peripheral nuclei. Focal inflammation affecting the distal phalange and nail bed - possible incidental finding.	Multiple levels through the head demonstrate dermal appendages, nasal cavity, oral cavity, teeth and tongue including muscle bundles. Sections also show unremarkable pituitary gland including pars intermedia, pars distalis and pars nervosa as well and the trigeminal nerve/ganglia. The outer and middle regions of the ear are discernible. The tympanic membrane is intact and the ossicles are unremar…	Haematopoietic tissue islands and adipose cells surrounded by vascular sinuses interspersed within a meshwork of trabecular bone. The bone marrow morphology demonstrated typical myeloid features including conspicuous megakaryoblasts and lymphoid features.	Examination of the smear showed representative cells from the myeloid and erythroid series. Occasional cells from the lymphoid series. Occasional and unremarkable megakaryoblasts.	Examination of the smear showed red blood cells (majority of cells shown), occasional white blood cells including lymphocytes, segmented neutrophils, monocytes and platelets (clumps). No discernible morphological changes or detectable parasites.
MLKL WT F
1227					Multifocal perivascular and periglandular mononuclear cell infiltrates.	Pigment laden interstitial cells (likely ceroid-lipofucsin) (ovaries). Multifocal perivascular mononuclear cell infiltrates within the surrounding periadipose tissue (ovaries). Marked mononuclear cell infiltration of the bursa membrane. Marked lymphocytic infiltration (ovary). Segmental epithelial cytoplasmic vacuolation (oviducts).	Multifocal perivascular mononuclear cell infiltrates in the myometrium (uterus). Mild cystic endometrial hyperplasia (uterus).	No comment*	Mild multifocal perivascular mononuclear cell infiltrates (liver). Several small parenchymal leucocyte aggregates (liver). Focal hepatocyte cell loss/necrosis and associated infiltrates. Infiltration by pleomorpic lymphoid infiltrate, probably lymphomatous (liver). Segmental cytoplasmic hyaline droplet accumulation (gall bladder).	Of the glandular portion, focal mucosal and submucosal eosinophil infiltrates, and submucosal oedema. Deep mucosal/submucosal inflammatory infiltrate largely eosinophilic and mast cell (possibly allergic) with submucosal oedema (stomach) . Adjacent necrotic cellular mass of unknown origin (stomach).	No comment*	No comment*	No comment*	No comment*	Minimal multifocal perivascular mononuclear cell infiltrates.	Several mildly dilated protein casts within the cortex, medulla and papilla regions. Mild and mainly peripelvic mononuclear cell infiltrates.	No comment*	Query vascular lesion. Regional lymph nodes show replacement of typical nodal architecture by densely packed mature lymphocytes. Severe multifocal perivascular mononuclear cell infiltrates within the submandibular gland. Likely T-cell lymphoma. Query keratin-like paravascular lesion.	No comment*	Various degrees of parenchymal congestion and collapse judged to be artefactual (lungs). Moderate multifocal perivascular mononuclear cell infiltrates (lungs). Mild focal intra-alveolar oedema (lungs).	Two small-sized cysts.	Myxomatous valvular changes.	No comment*	No comment*	No comment*	No comment*	Focal chronic active steatitis. Focal inflammation adjacent the hip bone. Focal bone marrow changes in a spinal vertebra. Mild myelofibrosis with some associated bone loss.	No comment*	No comment*	No comment*	Examination of the smear showed representative cells from the myeloid and erythroid series. Occasional cells from the lymphoid series. Occasional and unremarkable megakaryoblasts.	Examination of the smear showed red blood cells (majority of cells shown), occasional white blood cells including lymphocytes, segmented neutrophils, monocytes and platelets (clumps). No discernible morphological changes or detectable parasites.
1816					No comment*	Segmental epithelial cytoplasmic vacuolation (oviducts).	Moderate cystic endometrial hyperplasia (uterus).	No comment*	Query increased cytoplasmic space, and scattered cytoplasmic vacuoles (liver).	Query cyst-like structure at the base of the limiting ridge.	No comment*	No comment*	No comment*	No comment*	No comment*	Few mildly dilated protein casts within the medulla and papilla regions.	No comment*	Moderate multifocal perivascular cellular infiltrates (mononuclear) within the submandibular gland. Moderate multifocal perivascular cellular infiltrates (mononuclear) within the associated lacrimal gland.	No comment*	No comment*	No comment*	Mild myxomatous valvular changes (thickened leaflets). Query focus of irregular cardiomyocytes.	No comment*	No comment*	Focal retinal folding, possible artefact. Query anterior lens fibre degeneration.	Query possible vacuolation in the medulla.	Query possible white matter vacuolation. Focal moderate inflammation of the subcutaneous adipose tissue (mainly mononuclear).	No comment*	Thinning of the olfactory epithelium (loss of neuronal cells), and no discernible olfactory nerves within the lamina propria, bilateral.	No comment*	Examination of the smear showed representative cells from the myeloid and erythroid series. Occasional cells from the lymphoid series. Occasional and unremarkable megakaryoblasts.	Examination of the smear showed red blood cells (majority of cells shown), occasional white blood cells including lymphocytes, segmented neutrophils, monocytes and platelets (clumps). No discernible morphological changes or detectable parasites.
1828					No comment*	Segmental epithelial cytoplasmic vacuolation (oviducts).	Marked cystic endometrial hyperplasia (uterus).	Moderate focal submucosal mononuclear cellular infiltrate.	Moderate macrovesicular steatosis (fatty change) (liver). Mild multifocal perivascular mononuclear cellular infiltrate (liver).	No comment*	No comment*	No comment*	No comment*	No comment*	Minimal multifocal perivascular mononuclear cellular infiltrates.	No comment*	No comment*	Mild multifocal perivascular mononuclear cellular infiltrates within the submandibular gland. Minimal focal perivascular mononuclear cellular infiltrate in the associated lacrimal gland.	No comment*	Minimal perivascular cuffing in the lungs.	Small sized cyst.	Mild myxomatous valvular changes (thickened leaflets).	No comment*	No comment*	Query anterior lens fibre degeneration.	No comment*	No comment*	No comment*	Small portions of lymphoid tissue within the neck muscle, possible ectopic thymus tissue. Thinning of the olfactory epithelium (loss of neuronal cells), and no discernible olfactory nerves within the lamina propria, bilateral.	No comment*	Examination of the smear showed representative cells from the myeloid and erythroid series. Occasional cells from the lymphoid series. Occasional and unremarkable megakaryoblasts.	Examination of the smear showed red blood cells (majority of cells shown), occasional white blood cells including lymphocytes, segmented neutrophils, monocytes and platelets (clumps). No discernible morphological changes or detectable parasites.
1837					No comment*	Segmental epithelial cytoplasmic vacuolation (oviducts).	Severe cystic endometrial hyperplasia (uterus).	Mild multifocal submucosal mononuclear cellular infiltrates.	Minimal scattered clusters of macrovesicular steatosis (liver). Epithelial hyperplasia and scattered proprial neutrophils (gall bladder).	No comment*	No comment*	No comment*	No comment*	No comment*	Mild multifocal perivascular mononuclear cellular infiltrates.	Few mildly dilated protein casts within the medulla.	No comment*	Severe multifocal perivascular mononuclear cellular infiltrates within the submandibular gland.	No comment*	Mild multifocal perivascular mononuclear cellular infiltrates in the lungs.	Few small sized cysts.	Mild myxomatous valvular changes.	No comment*	No comment*	Query anterior lens fibre degeneration. Mild multifocal mononuclear cellular infiltrates (harderian glands).	Query vacuoles within the medulla.	No comment*	No comment*	Thinning of the olfactory epithelium (loss of neuronal cells), and no discernible olfactory nerves within the lamina propria, bilateral.	No comment*	Examination of the smear showed representative cells from the myeloid and erythroid series. Occasional cells from the lymphoid series. Occasional and unremarkable megakaryoblasts	Examination of the smear showed red blood cells (majority of cells shown), occasional white blood cells including lymphocytes, segmented neutrophils, monocytes and platelets (clumps). No discernible morphological changes or detectable parasites.
2177					Typical mammary fat pad with developing lactiferous ducts, blood vessels, and nerve bundles.	Unremarkable ovaries containing follicles at various stages of development (primary through to antral) and several corpora lutea. Scattered pigment laden interstitial cells (likely ceroid-lipofucsin), an age-related change in mice. Single small sized ovarian cyst (88949, 88950), an incidental/age-related finding in mice. Moderate perivascular mononuclear cell infiltrates in the bursa membrane, un…	Moderate cystic endometrial hyperplasia, an age-related change in mice. Scattered leukocyte infiltrates identified in the endometrial glands; common finding within a noninflamed endometrium during the phases of estrus. Unremarkable architecture of the myometrium and adventitia. The micromorphology of the uterus and vagina places the animal at estrus.	Unremarkable bladder with typical urothelium and detrusor muscle. Minimal perivascular submucosal mononuclear cell infiltrates.	Liver parenchyma including hepatocytes, Kupffer cells, portal triads and central veins. Multiple small foci of hepatocyte cell loss/necrosis and associated infiltrates, common incidental/background finding in mice. Minimal multifocal perivascular mononuclear cell infiltrates. Unremarkable gall bladder.	Unremarkable fore and glandular portions of the stomach with limiting ridge. Of the glandular portion, focally moderate submucosal mixed cellular infiltrates. Few mildly dilated glands near the limiting ridge. Section also includes portion duodenal bulb with Brunner's glands. Submucosal pyogranuloma.	Typical mucosal villi and submucosal layers. Unremarkable muscularis and discernible ganglion cells of the plexuses. Peyer’s patches display typical reactive nodal histology. Occasional, typical lymphoid cluster (cryptopatches).	Typical mucosal folds and submucosal layers. Unremarkable muscularis and discernible ganglion cells of the plexuses. Occasional, typical lymphoid cluster (cryptopatches).	Typical reactive micromorphology including mild follicular hyperplasia, germinal centre formation, some lymphoid apoptosis, and sinus histiocytosis.	Unremarkable follicular pattern identified with typical red and white pulp micromorphology including germinal centres (which form upon antigenic stimulation) and some lymphoid apoptosis (apoptotic B-cells). Extramedullary haematopoiesis and hemosiderin laden macrophages identified in the red pulp.	Representative exocrine tissue (serous acini) and endocrine tissue (islets of Langerhans). Minimal multifocal perivascular mononuclear cell infiltrates.	Section shows a cortex, medulla, and papilla. There is a uniform distribution of glomeruli and accompanying nephron components and the micromorphology of the tubules is unremarkable. Minimal perivascular/peripelvic mononuclear cell infiltrates. Few protein casts within the cortex and medulla. Renal lymph nodes display typical reactive nodal histology.	An adrenal gland with typical cortex/medulla micromorphology.	Unremarkable submandibular, sublingual and parotid glands. The regional lymph nodes display typical reactive nodal histology.	Typical colloid secreting follicles lined by cuboidal epithelium. Small sheet-like mass of polygonal cells, characteristic of the parathyroid gland.	Representative lung parenchyma/alveoli, bronchioles, blood vessels and parabronchial lymph nodes. Trachea with unremarkable mucosal epithelial lining and hyaline cartilage. Oesophagus with typical features including stratified squamous epithelium.	Typical medulla/cortex distribution and micromorphology.	Typical micromorphology observed in cardiac muscle, chambers, valves and great vessels of the heart. The cardiac muscle fibres demonstrated typical features including central nuclei, branching fibres and striations. Few small clusters of mononuclear infiltrates in the atria, minimal. Few foci of cardiomyocyte degeneration. Focal atrial lymphohistiocytic infiltration. Focal cardiomyocyte degenerat…	Typical dermal appendages and distribution. Unremarkable thin layer of striated muscle (panniculus carnosus).	Typical tail components including keratinized squamous epithelium, dense regular connective tissue, tendons, caudal vertebra, bone marrow, intervertebral disc, skeletal muscle, nerves and blood vessels.	Unremarkable retina, cornea, iris, ciliary body, lens, sclera and choroid. Typical branched tubuloalveolar formation of the Harderian gland. Portion of unremarkable optic nerve and extraocular muscles.	Sections of brain appear symmetrical with no ventricular dilation observed, unremarkable meninges and typical lamination. The cerebellum appears symmetrical with typical architecture and Purkinje cells. There was no obvious neuronal loss, and the myelination appears normal.	Representative thoracic and lumbar region of spinal cord, vertebral bone, intervertebral disc, striated muscle, peripheral nerves, brown adipose tissue, and bone marrow. Small focal clusters of inflammatory cells in the brown adipose tissue. Chronic lymphohistiocytic steatitis.	Representative long bone, striated muscle, examples of nerve bundles, fibrocartilage of the meniscus, synovial joint and bone marrow. The skeletal muscle shows consistent fibre size with peripheral nuclei. Few mild foci of subcutaneous inflammation in the foot pad, mainly mononuclear.	Multiple levels through the head demonstrate dermal appendages, nasal cavity with unremarkable nasal epithelium, oral cavity, dentition, and tongue with keratinized papillae. Sections also show unremarkable pituitary gland including pars intermedia, pars distalis and pars nervosa as well and the trigeminal nerve/ganglia. The outer and middle regions of the ear are discernible. The tympanic membra…	Representative sternebrae, costal cartilage, intersternebral joint, intercostal skeletal muscle and brown fat. Section shows haematopoietic tissue islands and adipose cells surrounded by vascular sinuses interspersed within a meshwork of trabecular bone. The bone marrow morphology demonstrates typical myeloid features including conspicuous megakaryoblasts and lymphoid features.	Examination of the smear showed representative cells from the myeloid and erythroid series. Occasional cells from the lymphoid series. Occasional and unremarkable megakaryoblasts.	Examination of the smear showed red blood cells (majority of cells shown), occasional white blood cells including lymphocytes, segmented neutrophils, monocytes and platelets (clumps).
MLKL KO F
1817					Typical mammary fat pad with developing lactiferous ducts, blood vessels.	Unremarkable ovaries containing follicles at various stages of development (primary through to antral) and several corpora lutea. Oviducts with segmental epithelial cytoplasmic vacuolation, age-related - feature seen in the controls.	Marked cystic endometrial hyperplasia, age-related - feature seen in the controls. Unremarkable architecture of the myometrium and adventitia. The micromorphology of the uterus and vagina places the animal at metestrus.	Unremarkable bladder with typical urothelium and detrusor muscle.	Liver parenchyma including hepatocytes, Kupffer cells, portal triads and central veins. Moderate macrovesicular steatosis (fatty change), age-related - feature seen in the controls. Moderate multifocal perivascular mononuclear cellular infiltrates, incidental/age-related - feature seen in the controls. Unremarkable gall bladder.	Unremarkable fore and glandular portions of the stomach with limiting ridge. Section also includes pyloric sphincter and duodenal bulb.	Typical mucosal villi and submucosal layers. Peyer’s patches display typical reactive nodal histology. Smaller aggregates of lymphoid cells identified (cryptopatches).	Typical mucosal folds and submucosal layers. Unremarkable muscularis and discernible ganglion cells of the plexuses. Occasional, typical lymphoid cluster (cryptopatches).	Typical reactive mesenteric lymph node with representative cortex including the occasional follicle, an expansive paracortical area with scattered lymphocyte apoptosis, and mild sinus histiocytosis.	Unremarkable follicular pattern identified with typical red and white pulp micromorphology. Mild extramedullary haematopoiesis and haemosiderin laden macrophages identified in the red pulp.	Representative exocrine tissue (serous acini) and endocrine tissue (islets of Langerhans).	Discernible cortex, medulla, and papilla regions. There is a uniform distribution of glomeruli and accompanying nephron components and the micromorphology of the tubules is unremarkable. Mild peripelvic mononuclear cellular infiltrates, bilateral, age-related - feature seen in the controls. Several mildly dilated protein casts within the medulla, incidental/age-related - feature seen in the contr…	Typical cortex/medulla micromorphology.	Marked multifocal perivascular mononuclear cellular infiltrates within the submandibular gland, age-related - feature seen in the controls. Unremarkable sublingual and parotid glands. The regional lymph nodes display typical reactive nodal histology.	Normal lateral lobes of the thyroid gland with typical colloid secreting follicles lined by cuboidal epithelium.	Typical lung parenchyma/alveoli, bronchioles, blood vessels and parabronchial lymph node. Various degrees of parenchymal congestion and collapse judged to be artefactual. Minimal multifocal perivascular lymphocytic cuffing, incidental/age-related - feature seen in the controls. Portion of trachea with unremarkable mucosal epithelial lining and hyaline cartilage. Oesophagus with typical features i…	Typical medulla/cortex distribution and micromorphology. Few small sized cysts, common incidental - feature seen in the controls.	Typical micromorphology observed in cardiac muscle, chambers, and great vessels of the heart. Mild myxomatous valvular changes (thickened leaflets), age-related - feature seen in the controls. The cardiac muscle fibres demonstrated typical features including central nuclei, branching fibres and striations. Query few foci of cardiomyocyte vacuolation, likely age-related - similar feature seen in t…	Typical dermal appendages and distribution. Unremarkable thin layer of striated muscle (panniculus carnosus) and subcutaneous lymph node.	Typical tail components including keratinized squamous epithelium, dense regular connective tissue, tendons, caudal vertebra, bone marrow, intervertebral disc, skeletal muscle, nerves and blood vessels.	Unremarkable retina, cornea, iris, ciliary body, sclera and choroid. Query anterior lens fibre degeneration, likely age-related - feature seen in the controls. Typical branched tubuloalveolar formation of the Harderian gland. Portion of unremarkable optic nerve and extraocular muscles.	Sections of brain appear symmetrical with no ventricular dilation observed, unremarkable meninges and typical lamination. The cerebellum appears symmetrical with typical architecture and Purkinje cells. There was no obvious neuronal loss and the myelination appears normal.	Representative thoracic and lumbar region of spinal cord, vertebral bone, intervertebral disc, striated muscle, peripheral nerves, brown adipose tissue, and bone marrow.	Unremarkable long bone, striated muscle, examples of nerve fascicles, fibrocartilage of the meniscus, synovial joint and bone marrow. The skeletal muscle shows consistent fibre size with peripheral nuclei.	Multiple levels through the head demonstrate dermal appendages, nasal cavity, oral cavity, teeth and tongue including muscle bundles. Sections also show unremarkable pituitary gland including pars intermedia, pars distalis and pars nervosa as well and the trigeminal nerve/ganglia. The outer and middle regions of the ear are discernible. The tympanic membrane is intact and the ossicles are unremar…	Haematopoietic tissue islands and adipose cells surrounded by vascular sinuses interspersed within a meshwork of trabecular bone. The bone marrow morphology demonstrated typical myeloid features including conspicuous megakaryoblasts and lymphoid features.	Examination of the smear showed representative cells from the myeloid and erythroid series. Occasional cells from the lymphoid series. Occasional and unremarkable megakaryoblasts.	Examination of the smear showed red blood cells (majority of cells shown), occasional white blood cells including lymphocytes, segmented neutrophils, monocytes and platelets (clumps). No discernible morphological changes or detectable parasites. Suboptimal blood smear.
1827					Typical mammary fat pad with developing lactiferous ducts, blood vessels, and nerve bundles.	Unremarkable ovaries containing follicles at various stages of development (primary through to antral) and several corpora. Oviducts with segmental epithelial cytoplasmic vacuolation, age-related - feature seen in the controls.	Marked cystic endometrial hyperplasia, age-related - feature seen in the controls. Unremarkable architecture of the myometrium and adventitia. The micromorphology of the uterus and vagina places the animal at estrus.	Unremarkable bladder with typical urothelium and detrusor muscle. Mild multifocal submucosal mononuclear cellular infiltrates, age-related - feature seen in the controls.	Liver parenchyma including hepatocytes, Kupffer cells, portal triads and central veins. Moderate macrovesicular steatosis (fatty change), age-related - feature seen in the controls. Moderate multifocal perivascular mononuclear cellular infiltrates, incidental/age-related - feature seen in the controls. Gall bladder shows epithelial hyperplasia and scattered proprial neutrophils, common incidental…	Unremarkable fore and glandular portions of the stomach with limiting ridge. Section also includes pyloric sphincter and duodenal bulb.	Typical mucosal villi and submucosal layers. Peyer’s patches display typical reactive nodal histology. Smaller aggregates of lymphoid cells identified (cryptopatches).	Typical mucosal folds and submucosal layers. Unremarkable muscularis and discernible ganglion cells of the plexuses. Occasional, typical lymphoid cluster (cryptopatches).	Typical reactive mesenteric lymph node with representative cortex including the occasional follicle, an expansive paracortical area with scattered lymphocyte apoptosis, and mild sinus histiocytosis.	Mild follicular hyperplasia with germinal centre formation and mild coalescence of the white pulp. Mild extramedullary haematopoiesis identified in the red pulp of the spleen.	Representative exocrine tissue (serous acini) and endocrine tissue (islets of Langerhans). Minimal multifocal perivascular mononuclear cellular infiltrates, age-related - feature seen in the controls.	Discernible cortex, medulla, and papilla regions. There is a uniform distribution of glomeruli and accompanying nephron components and the micromorphology of the tubules is unremarkable. Several mildly dilated protein casts within the medulla, incidental/age-related - feature seen in the controls.	Typical cortex/medulla micromorphology.	Mild multifocal perivascular mononuclear cellular infiltrates within the submandibular gland, agerelated - feature seen in the controls. Unremarkable sublingual and parotid glands. Regional lymph node displays typical nodal histology.	Normal lateral lobes of the thyroid gland with typical colloid secreting follicles lined by cuboidal epithelium. Small sheet-like mass of polygonal cells, characteristic of the parathyroid gland.	Typical lung parenchyma/alveoli, bronchioles, blood vessels and parabronchial lymph node. Mild multifocal perivascular mononuclear cellular infiltrates, incidental/age-related - feature seen in the controls. Trachea with unremarkable mucosal epithelial lining and hyaline cartilage. Oesophagus with typical features including stratified squamous epithelium.	Typical medulla/cortex distribution and micromorphology. Single small sized cyst, common incidental - feature seen in the controls.	Typical micromorphology observed in cardiac muscle, chambers, and great vessels of the heart. Mild myxomatous valvular changes (thickened leaflets), age-related - feature seen in the controls. The cardiac muscle fibres demonstrated typical features including central nuclei, branching fibres and striations.	Typical dermal appendages and distribution. Unremarkable thin layer of striated muscle (panniculus carnosus).	Mostly typical tail components including keratinized squamous epithelium, dense regular connective tissue, tendons, caudal vertebra, bone marrow, intervertebral disc, skeletal muscle, nerves and blood vessels. Focal marked inflammation (mixed) affecting the adipose tissue of the skin and impinging on deeper structures including the tendons, possible incidental finding. Focal myofibre degeneration…	Unremarkable retina, cornea, iris, ciliary body, sclera and choroid. Query anterior lens fibre degeneration, likely age-related - feature seen in the controls. Typical branched tubuloalveolar formation of the Harderian gland. Portion of unremarkable optic nerve and extraocular muscles.	Sections of brain appear symmetrical with no ventricular dilation observed, unremarkable meninges and typical lamination. The cerebellum appears symmetrical with typical architecture and Purkinje cells. There was no obvious neuronal loss and the myelination appears normal.	Representative thoracic and lumbar region of spinal cord, vertebral bone, intervertebral disc, striated muscle, peripheral nerves, brown adipose tissue, and bone marrow.	Readily discernible long bone, striated muscle, examples of nerve fascicles, fibrocartilage of the meniscus, synovial joint and bone marrow. The skeletal muscle shows consistent fibre size with peripheral nuclei. Few foci of inflammation (mixed) located in the hip, base of the foot and above the knee, possible incidental findings.	Multiple levels through the head demonstrate dermal appendages, nasal cavity, oral cavity, teeth and tongue including muscle bundles. Sections also show unremarkable pituitary gland including pars intermedia, pars distalis and pars nervosa as well and the trigeminal nerve/ganglia. The outer and middle regions of the ear are discernible. The tympanic membrane is intact and the ossicles are unremar…	Haematopoietic tissue islands and adipose cells surrounded by vascular sinuses interspersed within a meshwork of trabecular bone. The bone marrow morphology demonstrated typical myeloid features including conspicuous megakaryoblasts and lymphoid features. Query marked focal inflammation (mixed) surrounding the xiphoid cartilage, possible incidental finding.	Examination of the smear showed representative cells from the myeloid and erythroid series. Occasional cells from the lymphoid series. Occasional and unremarkable megakaryoblasts.	Examination of the smear showed red blood cells (majority of cells shown), occasional white blood cells including lymphocytes, segmented neutrophils, monocytes and platelets (clumps). No discernible morphological changes or detectable parasites.
1838					Typical mammary fat pad with developing lactiferous ducts, blood vessels, and nerve bundles.	Unremarkable ovaries containing follicles at various stages of development (primary through to antral) and several corpora lutea. Oviducts with segmental epithelial cytoplasmic vacuolation, age-related - feature seen in the controls.	Severe cystic endometrial hyperplasia, age-related - feature seen in the controls. Unremarkable architecture of the myometrium and adventitia. The micromorphology of the uterus and vagina places the animal at estrus.	Unremarkable bladder with typical urothelium and detrusor muscle.	Liver parenchyma including hepatocytes, Kupffer cells, portal triads and central veins. Mild macrovesicular steatosis (fatty change), age-related - feature seen in the controls. Moderate multifocal perivascular mononuclear cellular infiltrates, incidental/age-related - feature seen in the controls. Few small sized inflammatory cell aggregates, common incidental finding in the mouse. Unremarkable …	Unremarkable fore and glandular portions of the stomach with limiting ridge. Section also includes pyloric sphincter and duodenal bulb.	Typical mucosal villi and submucosal layers. Peyer’s patches display typical reactive nodal histology. Smaller aggregates of lymphoid cells identified (cryptopatches).	Typical mucosal folds and submucosal layers. Unremarkable muscularis and discernible ganglion cells of the plexuses. Occasional, typical lymphoid cluster (cryptopatches).	Typical reactive mesenteric lymph node with representative cortex including the occasional follicle, an expansive paracortical area with scattered lymphocyte apoptosis, and mild sinus histiocytosis.	Mild follicular hyperplasia with germinal centre formation and mild coalescence of the white pulp. Mild extramedullary haematopoiesis and haemosiderin laden macrophages identified in the red pulp.	Representative exocrine tissue (serous acini) and endocrine tissue (islets of Langerhans). Moderate focal perivascular mononuclear cellular infiltrates, likely age-related - similar feature seen in the controls.	Discernible cortex, medulla, and papilla regions. There is a uniform distribution of glomeruli and accompanying nephron components and the micromorphology of the tubules is unremarkable. Marked focal peripelvic mononuclear cellular infiltrate, likely age-related - similar feature seen in the controls. Few mildly dilated protein casts within the medulla, incidental/age-related - feature seen in th…	Typical cortex/medulla micromorphology.	Moderate multifocal perivascular mononuclear cellular infiltrates within the submandibular gland, age-related - feature seen in the controls. The regional lymph nodes display typical reactive nodal histology. One shows replacement of typical histology with uniform sheets of lymphoid cells, common incidental finding.	Normal lateral lobes of the thyroid gland with typical colloid secreting follicles lined by cuboidal epithelium. Small sheet-like mass of polygonal cells, characteristic of the parathyroid gland.	Mostly typical lung parenchyma/alveoli, bronchioles, and blood vessels. Focally marked perivascular mononuclear cellular infiltrate, likely age-related - similar feature seen in the controls. Portion of trachea with unremarkable mucosal epithelial lining and hyaline cartilage. Oesophagus with typical features including stratified squamous epithelium.	Typical medulla/cortex distribution and micromorphology. Few small to medium sized cysts, common incidental - feature seen in the controls.	Typical micromorphology observed in cardiac muscle, chambers, and great vessels of the heart. Mild myxomatous valvular changes (thickened leaflets), age-related - feature seen in the controls. The cardiac muscle fibres demonstrated typical features including central nuclei, branching fibres and striations. Query possible cardiomyocyte degeneration, likely incidental/age-related - similar features…	Typical dermal appendages and distribution. Unremarkable thin layer of striated muscle (panniculus carnosus).	Typical tail components including keratinized squamous epithelium, dense regular connective tissue, tendons, caudal vertebra, bone marrow, intervertebral disc, skeletal muscle, nerves and blood vessels. Mild focal infiltrate (eosinophils), likely incidental.	Unremarkable retina, cornea, iris, ciliary body, lens, sclera and choroid. Typical branched tubuloalveolar formation of the Harderian gland. Portion of unremarkable optic nerve and extraocular muscles.	Sections of brain appear symmetrical with no ventricular dilation observed, unremarkable meninges and typical lamination. The cerebellum appears symmetrical with typical architecture and Purkinje cells. There was no obvious neuronal loss and the myelination appears normal. Query cyst-like structure in the amygdala, likely incidental/age-related - similar feature seen in the controls.	Representative thoracic and lumbar region of spinal cord, vertebral bone, intervertebral disc, striated muscle, peripheral nerves, brown adipose tissue, and bone marrow.	Unremarkable long bone, striated muscle, examples of nerve fascicles, fibrocartilage of the meniscus, synovial joint and bone marrow. The skeletal muscle shows consistent fibre size with peripheral nuclei.	Multiple levels through the head demonstrate dermal appendages, nasal cavity, oral cavity, teeth and tongue including muscle bundles. Sections also show unremarkable pituitary gland including pars intermedia, pars distalis and pars nervosa as well and the trigeminal nerve/ganglia. The outer and middle regions of the ear are discernible. The tympanic membrane is intact and the ossicles are unremar…	Haematopoietic tissue islands and adipose cells surrounded by vascular sinuses interspersed within a meshwork of trabecular bone. The bone marrow morphology demonstrated typical myeloid features including conspicuous megakaryoblasts and lymphoid features.	Examination of the smear showed representative cells from the myeloid and erythroid series. Occasional cells from the lymphoid series. Occasional and unremarkable megakaryoblasts.	Examination of the smear showed red blood cells (majority of cells shown), occasional white blood cells including lymphocytes, segmented neutrophils, monocytes and platelets (clumps). No discernible morphological changes or detectable parasites.
2179					Typical mammary fat pad with developing lactiferous ducts, blood vessels, and nerve bundles.	Unremarkable ovaries containing follicles at various stages of development (primary through to antral) and several corpora lutea. Clusters of pigment laden interstitial cells (likely ceroid-lipofucsin), an age-related change in mice. Single large sized ovarian cyst, an incidental/age-related finding in mice. Mild mononuclear cell infiltrates in the bursa membrane, bilateral. Oviducts show epithel…	Marked cystic endometrial hyperplasia, an age-related change in mice. Scattered leukocyte infiltrates identified in the endometrial glands; common finding within a noninflamed endometrium during the phases of estrus. Unremarkable architecture of the myometrium and adventitia. The micromorphology of the uterus and vagina places the animal at metestrus.	Unremarkable bladder with typical urothelium and detrusor muscle.	Liver parenchyma including hepatocytes, Kupffer cells, portal triads and central veins. Hydropic change of hepatocytes, moderate, with some fatty change (microvesicular steatosis). Multiple small foci of hepatocyte cell loss/necrosis and associated infiltrates, common incidental/background finding in mice. Focal perivascular mononuclear cell infiltrates. Unremarkable gall bladder.	Readily discernible fore and glandular portions. Of the glandular portion, moderate focal mucosal and submucosal eosinophil infiltrates. Section also includes pyloric sphincter and duodenal bulb with Brunner's glands.	Typical mucosal villi and submucosal layers. Unremarkable muscularis and discernible ganglion cells of the plexuses. Peyer’s patches display typical reactive nodal histology. Occasional, typical lymphoid cluster (cryptopatches).	Typical mucosal folds and submucosal layers. Unremarkable muscularis and discernible ganglion cells of the plexuses. Occasional, typical lymphoid cluster (cryptopatches).	Typical reactive mesenteric lymph node with representative cortex including the occasional follicle, an expansive paracortical area and sinus histiocytosis.	Unremarkable follicular pattern identified with typical red and white pulp micromorphology including germinal centres (which form upon antigenic stimulation) and some lymphoid apoptosis (apoptotic B-cells). Extramedullary haematopoiesis and hemosiderin laden macrophages identified in the red pulp.	Representative exocrine tissue (serous acini) and endocrine tissue (islets of Langerhans). Minimal perivascular mononuclear cell infiltrates.	Section shows a cortex, medulla, and papilla. There is a uniform distribution of glomeruli and accompanying nephron components and the micromorphology of the tubules is unremarkable. Minimal perivascular/peripelvic mononuclear cell infiltrates. Several protein casts within the cortex, medulla and papilla regions. Renal lymph nodes with typical reactive nodal histology.	Typical cortex/medulla micromorphology.	Minimal multifocal perivascular mononuclear cell infiltrates within the submandibular and parotid glands. Small focal clusters of enlarged parotid acini cells (karyomegaly). Unremarkable sublingual glands. The regional lymph nodes display typical reactive nodal histology.	Normal lateral lobes of the thyroid gland with typical colloid secreting follicles lined by cuboidal epithelium. Small sheet-like masses of polygonal cells, characteristic of the parathyroid glands.	Representative lung parenchyma/alveoli, bronchioles, blood vessels and parabronchial lymph node. Minimal multifocal perivascular and peribronchial mononuclear cell infiltrates. Trachea with unremarkable mucosal epithelial lining and hyaline cartilage. Oesophagus with typical features including stratified squamous epithelium.	Typical medulla/cortex distribution and micromorphology. Few small sized thymic cysts, common incidental/background finding.	Representative cardiac muscle, chambers, and great vessels of the heart. Myxomatous valvular changes (thickened leaflet). Focal cardiomyocyte degeneration. Remaining cardiac muscle fibres demonstrated typical features including central nuclei, branching fibres and striations.	Typical dermal appendages and distribution. Unremarkable thin layer of striated muscle (panniculus carnosus). Minimal focal dermal infiltrates, mononuclear.	Typical tail components including keratinized squamous epithelium, dense regular connective tissue, tendons, caudal vertebra, bone marrow, intervertebral disc, skeletal muscle, nerves and blood vessels.	Unremarkable retina, cornea, iris, ciliary body, lens, sclera and choroid. Typical branched tubuloalveolar formation of the Harderian gland. Minimal focal glandular mononuclear cell infiltrate. Portion of unremarkable optic nerve and extraocular muscles.	Sections of brain appear symmetrical with unremarkable meninges and typical lamination. The cerebellum appears symmetrical with typical architecture and Purkinje cells. There was no obvious neuronal loss, and the myelination appears normal. Query ventricular dilation of the lateral ventricle.	Representative thoracic and lumbar region of spinal cord, vertebral bone, intervertebral disc, striated muscle, peripheral nerves, brown adipose tissue, and bone marrow. Scattered mixed leukocyte infiltrates in the subcutaneous white adipose tissue (subcutaneous mild mononuclear cell infiltration.	Unremarkable long bone, striated muscle, examples of nerve bundles, fibrocartilage of the meniscus, synovial joint and bone marrow. The skeletal muscle shows consistent fibre size with peripheral nuclei.	Multiple levels through the head demonstrate dermal appendages, nasal cavity with unremarkable nasal epithelium, oral cavity, dentition, and tongue with keratinized papillae. Sections also show unremarkable pituitary gland including pars intermedia, pars distalis and pars nervosa as well and the trigeminal nerve/ganglia. The outer and middle regions of the ear are discernible. The tympanic membra…	Representative sternebrae, costal cartilage, intersternebral joint, intercostal skeletal muscle and brown fat. Moderate focal inflammation of the adjacent adipose tissue. Abundant myeloid cells within the blood vessel lumina, judged to be artefactual. Section shows haematopoietic tissue islands and adipose cells surrounded by vascular sinuses interspersed within a meshwork of trabecular bone. The…	Examination of the smear showed representative cells from the myeloid and erythroid series. Occasional cells from the lymphoid series. Occasional and unremarkable megakaryoblasts.	Examination of the smear showed red blood cells (majority of cells shown), occasional white blood cells including lymphocytes, segmented neutrophils, monocytes and platelets (clumps). No discernible morphological changes or detectable parasites.
2189					Typical mammary fat pad with developing lactiferous ducts, blood vessels, and nerve bundles.	Unremarkable ovaries containing follicles at various stages of development (primary through to antral) and several corpora lutea. Scattered pigment laden interstitial cells (likely ceroid-lipofucsin), an age-related change in mice. Minimal focal mononuclear cell infiltration of the bursa membrane, bilateral. Oviducts with epithelial cytoplasmic vacuolation, an age-related change in mice.	Moderate cystic endometrial hyperplasia, an age-related change in mice. Scattered leukocyte infiltrates identified in the endometrial glands; common finding within a noninflamed endometrium during the phases of estrus. Unremarkable architecture of the myometrium and adventitia. The micromorphology of the uterus and vagina places the animal at estrus.	Unremarkable bladder with typical urothelium and detrusor muscle. Minimal focal submucosal mononuclear cell infiltrate.	Liver parenchyma including hepatocytes, Kupffer cells, portal triads and central veins. Hydropic change of hepatocytes, moderate. Few small foci of perivascular/parenchymal mononuclear cell infiltrates. Unremarkable gall bladder with minimal focal and mainly mononuclear cell infiltrates in the lamina propria.	Readily discernible fore and glandular portions of the stomach with limiting ridge. Query focal hyperplasia of the non-glandular epithelium with few nearby mildly dilated glands. Of the glandular portion, scattered submucosal mixed leukocyte infiltrates. Section also includes duodenal bulb with Brunner's glands, two glands appear dilated and contain luminal cellular debris. At squamous-glandular …	Typical mucosal villi and submucosal layers. Unremarkable muscularis and discernible ganglion cells of the plexuses. Peyer’s patches display typical reactive nodal histology. Occasional, typical lymphoid cluster (cryptopatches).	Typical mucosal folds and submucosal layers. Unremarkable muscularis and discernible ganglion cells of the plexuses. Occasional, typical lymphoid cluster (cryptopatches).	Portion typical mesenteric lymph node with representative cortex including the occasional follicle, an expansive paracortical area and sinus histiocytosis.	Unremarkable follicular pattern identified with typical red and white pulp micromorphology including germinal centres (which form upon antigenic stimulation) and some lymphoid apoptosis (apoptotic B-cells). Extramedullary haematopoiesis and hemosiderin laden macrophages identified in the red pulp.	Representative exocrine tissue (serous acini) and endocrine tissue (islets of Langerhans). Minimal perivascular mononuclear cell infiltrates.	Section shows a cortex, medulla, and papilla. There is a uniform distribution of glomeruli and accompanying nephron components and the micromorphology of the tubules is unremarkable. Mild multifocal peripelvic/perivascular mononuclear cell infiltrates. Multiple small protein casts in the cortex, medulla, and papilla regions. Few mildly dilated tubules in the medulla. Few cortical tubules showing …	Portion of an adrenal gland showing typical cortex micromorphology.	Mild multifocal perivascular mononuclear cell infiltrates within the submandibular gland. Unremarkable sublingual and parotid glands. Minimal focal perivascular mononuclear cell infiltrates within the associated lacrimal gland. The regional lymph nodes display typical reactive nodal histology. One lymph node shows replacement of typical nodal architecture by densely packed mature lymphocytes, a c…	Normal lateral lobes of the thyroid gland with typical colloid secreting follicles lined by cuboidal epithelium. Small sheet-like mass of polygonal cells, characteristic of the parathyroid gland.	Representative lung parenchyma/alveoli, bronchioles, blood vessels and parabronchial lymph node. Minimal multifocal perivascular and peribronchial mononuclear cell infiltrates. Trachea with unremarkable mucosal epithelial lining and hyaline cartilage. Oesophagus with typical features including stratified squamous epithelium.	Typical medulla/cortex distribution and micromorphology.	Typical micromorphology observed in cardiac muscle, chambers, and great vessels of the heart. Myxomatous valvular changes (thickened leaflets). The cardiac muscle fibres demonstrated typical features including central nuclei, branching fibres and striations.	Typical dermal appendages and distribution. Unremarkable thin layer of striated muscle (panniculus carnosus).	Representative tail components including keratinized squamous epithelium, dense regular connective tissue, tendons, caudal vertebra, bone marrow, intervertebral disc, skeletal muscle, nerves and blood vessels. Query large area of irregular bone marrow. Myelofibrosis with osteoclastic bone resorption and loss of trabecular bone.	Unremarkable retina, cornea, iris, ciliary body, lens, sclera and choroid. Typical branched tubuloalveolar formation of the Harderian gland with minimal focal glandular mononuclear cell infiltrate, bilateral. Portion of unremarkable optic nerve and extraocular muscles.	Sections of brain appear symmetrical with no ventricular dilation observed, unremarkable meninges and typical lamination. The cerebellum appears symmetrical with typical architecture and Purkinje cells. There was no obvious neuronal loss, and the myelination appears normal.	Representative thoracic and lumbar region of spinal cord, vertebral bone, intervertebral disc, striated muscle, peripheral nerves, brown adipose tissue, and bone marrow.	Unremarkable long bone, striated muscle, examples of nerve bundles, fibrocartilage of the meniscus, synovial joint and bone marrow. The skeletal muscle shows consistent fibre size with peripheral nuclei. Query focal vasculitis. Minimal focal mononuclear cell infiltrates in the subcutaneous adipose tissue. Focal subcutaneous oedematous changes in the dorsal foot. Severe, diffuse subcutaneous oedem…	Multiple levels through the head demonstrate dermal appendages, nasal cavity with unremarkable nasal epithelium, oral cavity, dentition, and tongue with keratinized papillae. Sections also show unremarkable pituitary gland including pars intermedia, pars distalis and pars nervosa as well and the trigeminal nerve/ganglia. The outer and middle regions of the ear are discernible. The tympanic membra…	Representative sternebrae, costal cartilage, intersternebral joint, intercostal skeletal muscle and brown fat. Section shows haematopoietic tissue islands and adipose cells surrounded by vascular sinuses interspersed within a meshwork of trabecular bone. The bone marrow morphology demonstrates typical myeloid features including conspicuous megakaryoblasts and lymphoid features.	Examination of the smear showed representative cells from the myeloid and erythroid series. Occasional cells from the lymphoid series. Occasional and unremarkable megakaryoblasts.	Examination of the smear showed red blood cells (majority of cells shown), occasional white blood cells including lymphocytes, segmented neutrophils, monocytes and platelets (clumps). No discernible morphological changes or detectable parasites.
	*Nb: If the histopathologist knew a mouse was a wild-type control, they only commented on abnormalities. During the first few rounds of mice, histopathologists appraised the H&E slides, knowing the genotype, however, all counts of inflammatory foci were re-performed blind.

## Sheet: 17-month-old macro observations
	Fur/skin	Gait	Tail suspension test for neurological defects	Dentition, tongue and oral cavity	BCS	Spleen (mm)	Kidneys (mm)	Thymus (mm)	Lungs (mm)	Heart (mm)	Brain (mm)	Pituitary gland	Tail length (mm)	Adipose tissue	Body weight (g)
MLKL WT F
1221	Small patch of mild fur loss, dorsal-thoracic.	Normal movement and gait	Negative	Unremarkable	3	16x4x3	13x7x6, symmetrical	6x10x2	Inflated	11x7x6	15x10x5	Identified, macroscopically normal	89 (straight)	Excessive: abdominal viscera (+)	32.6
1222	Patch of mild hair loss over left dorsal rump (lower back).	Normal movement and gait	Negative	Unremarkable	5	20x5x3 (large spleen)	12x8x6, symmetrical	7x7x2	Inflated	10x8x6	16x10x5, symmetrical	Identified, macroscopically normal	90 (straight)	Excessive: abdominal viscera (+++), thoracic cavity (+++)	44.1
1228		Normal movement and gait	Negative	Unremarkable	5	15x4x2	11x7x5, symmetrical	Indistinguishable from fat, not measured	Inflated	9x7x7	15x10x5	Identified, macroscopically normal	82 (straight)	Excessive: abdominal viscera (+++), subcutaneous (+++), thoracic cavity (+++)	54.6
1229		Normal movement and gait	Negative	Unremarkable	4	15x4x2	12x7x5, symmetrical	5x7x2	Inflated	10x7x6	15x10x5, symmetrical	Identified, macroscopically normal	81 (straight)	Excessive: abdominal viscera (++), subcutaneous (+++), thoracic cavity (++)	35.1
MLKL KO F
1212		Normal movement and gait	Negative	Unremarkable	3	15x4x2	12x7x5, symmetrical	6x10x2	Inflated	10x7x6	15x10x5, symmetrical	Identified, macroscopically normal	86 (straight)	Excessive: abdominal viscera (++), subcutaneous (++)	36.7
1213	Patches of mild fur loss over lower back.	Normal movement and gait	Negative	Unremarkable	4	20x7x2 (large spleen)	14x10x8, symmetrical	6x6x2	Inflated	14x10x6	16x10x5, symmetrical	Identified, macroscopically normal	90 (straight)	Excessive: abdominal viscera (+++)	41.3
1214		Normal movement and gait	Negative	Unremarkable	3	18x4x2	13x8x6, symmetrical	6x6x2	Inflated	10x8x6	16x11x5, symmetrical	Identified, macroscopically normal	90 (straight)	Excessive: abdominal viscera (+++), thoracic cavity (++)	30.6
1215		Normal movement and gait	Negative	Unremarkable	4	20x6x2 (large spleen)	14x10x8, symmetrical	6x6x2	Inflated	11x8x6	16x11x5, symmetrical	Identified, macroscopically normal	90 (straight)	Excessive: abdominal viscera (+++)	43.4
1216		Normal movement and gait	Negative	Unremarkable	4	13x5x2	12x6x5, symmetrical	Indistinguishable from fat, not measured	Inflated	9x7x6	15x10x5, symmetrical	Identified, macroscopically normal	83 (straight)	Excessive: abdominal viscera (+++), subcutaneous (+++), thoracic cavity (+++)	41.3
Body condition scoring (BCS): scale of 1 - 5.
5: The mouse is obese, and bones cannot be felt at all.
4: The mouse is well-fleshed, and bones are barely felt.
3: The mouse is in optimal condition. The bones are palpable but not prominent.
2: The mouse is thin, and bones are prominent.
1: Muscle wasting is advanced; fat deposits are gone, and bones are very prominent.

## Sheet: 17-month-old micro observations
	Mammory glands	Ovaries/Oviducts	Uterus/Cervix/Vagina/Clitoral gland	Urinary bladder	Liver/Gall bladder	Stomach	Small intestine	Cecum/Colon/GALT	Mesenteric lymph node	Spleen	Pancreas	Kidney	Adrenal glands	Salivary glands and regional lymph nodes	Thyroid	Trachea/lungs	Thymus	Heart/chambers/vessels/valves	Skin	Tail	Eyes/harderian glands	Brain	Spinal Cord	(Hind leg) Long bone/bone marrow/synovial joint/skeletal muscle	Head	Sternum	Marrow smear	Peripheral blood smear
MLKL WT F
1221	Typical mammary fat pad with developing lactiferous ducts, blood vessels, and nerve bundles. Minimal multifocal perivascular mononuclear cell infiltrates.	Ovaries containing few developing follicles. Severe mononuclear cell infiltration of the bursa membrane, bilateral. Small portion of oviducts showing cytoplasmic vacuolation and mononuclear cell infiltration. Several small to medium sized mononuclear cell infiltrates in the surrounding periadipose tissue. Infiltration into the ovary, bursa, and perivascular infiltrates in the surrounding tissues …	Moderate cystic endometrial hyperplasia, an expected finding in aged mice. Endometrium also shows focal mineralisation (calcification). Scattered neutrophils and lymphocytes identified in the endometrial glands; a common finding within a non-inflamed endometrium during the phases of estrus. Query possible oedematous changes in the myometrium and adventitia and associated infiltrates. The micromor…	Typical urothelium and detrusor muscle. Moderate multifocal mononuclear cell infiltrates. Moderate multifocal mononuclear cell infiltrate in the nearby abdominal wall muscle.	Liver parenchyma including hepatocytes, Kupffer cells, portal triads and central veins. Multiple small foci of hepatocyte cell loss/necrosis and associated infiltrates. Numerous small parenchymal leukocyte aggregates. Occasional pigmented cells. Marked multifocal perivascular mononuclear cell infiltrates. Gall bladder shows mild focal submucosal mononuclear cell infiltrate. I think these changes …	Readily discernible fore and glandular portions of the stomach with limiting ridge. Of the glandular portion, marked focal mixed leukocyte inflammation. Query foreign organic material (hair follicle?). Section also includes duodenal bulb with Brunner's glands. Focal foreign body (hair shaft vs plant material spicule?) gastritis.	Typical mucosal villi and submucosal layers. Unremarkable muscularis and discernible ganglion cells of the plexuses. Peyer’s patches display typical reactive nodal histology. Also identified are smaller aggregates of lymphoid cells (cryptopatches).	Typical mucosal folds and submucosal layers. Unremarkable muscularis and discernible ganglion cells of the plexuses. Occasional, typical lymphoid cluster (cryptopatches). Also identified, intraepithelial lymphocytes, a common feature in the intestinal mucosa. Query focal inflammation in the proximal colon. The change may reflect a focal segmental colitis, the significance is unclear.	Typical mesenteric lymph node with representative cortex including the occasional follicle, an expansive paracortical area and mild sinus histiocytosis.	Unremarkable follicular pattern identified with typical red and white pulp micromorphology including germinal centres (which form upon antigenic stimulation). Extramedullary haematopoiesis and hemosiderin laden macrophages in the red pulp. Haemosiderosis may reflect prior haemolytic event, or possibly regional haemorrhage. Extramedullary haematopoesis is a background finding. Mild reactive lympho…	Representative exocrine tissue (serous acini) and endocrine tissue (islets of Langerhans). Minimal multifocal perivascular mononuclear cell infiltrates.	Section shows a cortex, medulla, and papilla. There is a uniform distribution of glomeruli and accompanying nephron components and micromorphology of most tubules is unremarkable. Moderate perivascular and peripelvic mononuclear cell infiltrates. Query pelvic dilation (hydronephrosis). Query occasional irregular tubules in the cortex, few with mitotic figures. Focal cluster of tubular cell shrink…	Typical cortex/medulla micromorphology.	Severe multifocal perivascular mononuclear cell infiltrates in the submandibular and sublingual glands. Marked degeneration/atrophy of the parotid gland. The regional lymph nodes display typical reactive nodal histology. The multifocal mononuclear cell aggregates are background findings. The parotid gland inflammation with atrophy could be an age-related change, likely incidental.	Normal lateral lobes of the thyroid gland with typical colloid secreting follicles lined by cuboidal epithelium.	Lung parenchyma/alveoli, bronchioles, blood vessels and parabronchial lymph node. Marked multifocal perivascular mononuclear cell infiltrates with clusters of prominent intraalveolar macrophages. Trachea with unremarkable mucosal epithelial lining and hyaline cartilage. Oesophagus with typical features including stratified squamous epithelium. Several small to medium sized mononuclear cell aggreg…	Mostly typical medulla/cortex distribution and micromorphology - areas of cortical paucity/thinning, likely to be age related. Few small to medium sized thymic cysts, common incidental/background finding.	Representative cardiac muscle, chambers, valves and great vessels of the heart. Myxomatous valvular changes (thickened leaflets). The cardiac muscle fibres demonstrated typical features including central nuclei, branching fibres and striations. Few minimal foci of mononuclear cell infiltrates. Query focal oedema in the atria. The atrial change I considered to be an artefact reflecting extracardia…	Typical dermal appendages and distribution. Unremarkable thin layer of striated muscle (panniculus carnosus). Marked multifocal mononuclear cell infiltrates in the subjacent abdominal wall muscle and adipose tissue. The mononuclear cell aggregates reflect those seen in other mice.	Mostly typical tail components including keratinized squamous epithelium, dense regular connective tissue, tendons, caudal vertebra, bone marrow, intervertebral disc, skeletal muscle, nerves and blood vessels. Query multifocal macrophage infiltration/inflammation. Multifocal inflammation within the tail connective tissues is likely incidental, could suggest intravenous tail vein procedures.	Unremarkable retina, cornea, iris, ciliary body, lens, sclera and choroid. Typical branched tubuloalveolar formation of the Harderian gland with minimal multifocal mononuclear cell infiltrates. Portion of unremarkable optic nerve and extraocular muscles.	Sections of brain appear symmetrical with no ventricular dilation observed, unremarkable meninges and typical lamination. The cerebellum appears symmetrical with typical architecture and Purkinje cells. There was no obvious neuronal loss, and the myelination appears normal.	Representative thoracic and lumbar region of spinal cord, vertebral bone, intervertebral disc, striated muscle, peripheral nerves, brown adipose tissue, and bone marrow. Minimal multifocal perivascular mononuclear cell infiltrates in the surrounding periadipose tissues. Mild focal mononuclear cell infiltration in the muscle.	Representative long bone, striated muscle, examples of nerve bundles, fibrocartilage of the meniscus, synovial joint and bone marrow. The skeletal muscle shows consistent fibre size with peripheral nuclei. Mild multifocal mononuclear cell infiltrates in the muscle and adipose tissue. Subcutaneous oedamatous changes in the foot and distal hind leg. Query unknown tissue structure adjacent the tibia…	Multiple levels through the head demonstrate dermal appendages, nasal cavity with nasal epithelium, oral cavity, dentition, and tongue with keratinized papillae. Sections also show unremarkable pituitary gland including pars intermedia, pars distalis and pars nervosa as well and the trigeminal nerve/ganglia. The outer and middle regions of the ear are discernible. The tympanic membrane is intact,…	Representative sternebrae, costal cartilage, intersternebral joint, intercostal skeletal muscle and brown fat. Section shows haematopoietic tissue islands and adipose cells surrounded by vascular sinuses interspersed within a meshwork of trabecular bone. The bone marrow morphology demonstrates typical myeloid features including conspicuous megakaryoblasts and lymphoid features.	Examination of the smear showed representative cells from the myeloid and erythroid series. Occasional and unremarkable megakaryocytic elements.	Examination of the smear shows red blood cells (majority of cells shown), occasional segmented neutrophils, ring form myelocytes, monocytes and platelet clumps. No discernible morphological changes or detectable parasites.
1222	Typical mammary fat pad with developing lactiferous ducts, blood vessels, and nerve bundles. Minimal multifocal perivascular mononuclear cell infiltrates.	Ovaries containing several developing follicles. One ovary shows marked focal mononuclear cell infiltration of the bursa membrane, the other appears elongated and contains a large cyst-like structure. Portion of oviduct showing unremarkable micromorphology with typical columnar epithelium and mucosal folds. Several medium to large sized mononuclear cell infiltrates in the surrounding periadipose …	Marked cystic endometrial hyperplasia, an expected finding in aged mice. Unremarkable myometrium and adventitia. Scattered neutrophils and lymphocytes identified in the endometrial glands; a common finding within a non-inflamed endometrium during the phases of estrus. The micromorphology of the uterus and vagina places the animal at metestrus.	Typical urothelium and detrusor muscle. Mild multifocal mononuclear cell infiltrates.	Liver parenchyma including hepatocytes, Kupffer cells, portal triads and central veins. Multiple small parenchymal leukocyte aggregates, common incidental/background finding. Few minimal foci of perivascular mononuclear cell infiltrates. Some hydropic degeneration of hepatocytes. Gall bladder shows focal cytoplasmic hyaline accumulation, perivascular mononuclear cell infiltrate, and mucinous secr…	Unremarkable fore and glandular portions of the stomach with limiting ridge. Both portions show mild scattered mucosal and submucosal mononuclear cell infiltrates. Section also duodenal bulb with Brunner's glands.	Typical mucosal villi and submucosal layers. Unremarkable muscularis and discernible ganglion cells of the plexuses. Peyer’s patches display typical reactive nodal histology. Also identified are smaller aggregates of lymphoid cells (cryptopatches).	Typical mucosal folds and submucosal layers. Unremarkable muscularis and discernible ganglion cells of the plexuses. Occasional, typical lymphoid cluster (cryptopatches). Also identified, intraepithelial lymphocytes, a common feature in the intestinal mucosa. Adjacent abdominal lesion: well-circumscribed with mainly mononuclear cell inflammation. Contains abundant adipocyte necrosis and few sites…	Portion of mesenteric lymph node with typical nodal histology including cortex, medullary cords and sinuses.	Readily discernible red and white pulp - query micromorphology of the white pulp. Extramedullary haematopoiesis in the red pulp. Spleen changes considered background findings.	Representative exocrine tissue (serous acini) and endocrine tissue (islets of Langerhans). Moderate multifocal perivascular mononuclear cell infiltrates, with some acini cell loss.	Section shows a cortex, medulla, and papilla. There is a uniform distribution of glomeruli and accompanying nephron components and the micromorphology of the tubules is mostly unremarkable. Marked perivascular and peripelvic mononuclear cell infiltrates. Multiple small protein casts in the medulla, and papilla regions. Few are mildly dilated in the medulla. Focal degeneration/atrophy of the corte…	Typical cortex/medulla micromorphology.	Marked multifocal perivascular mononuclear cell infiltrates in the submandibular, sublingual, and parotid glands. The regional lymph nodes display reactive nodal histology including enlarged size. Query dilated space within one lymph node. Multiple small perivascular mononuclear cell infiltrates in the surrounding periadipose tissues. The lymph node change is sinus ectasia of the node which is an…	Normal lateral lobes of the thyroid gland with typical colloid secreting follicles lined by cuboidal epithelium. Focal mononuclear cell infiltrate.	Lung parenchyma/alveoli, bronchioles, blood vessels and parabronchial lymph node. Moderate multifocal and mainly perivascular mononuclear cell infiltrates. Focal cluster of enlarged intra-alveolar macrophages. Mostly unremarkable trachea with typical mucosal epithelial lining and hyaline cartilage. Focally moderate subepithelial mononuclear cell infiltrates. Oesophagus with typical features inclu…	Readily discernible cortex and medulla. Query sites of cortical paucity/thinning - likely due to age. Few medium sized thymic cysts, common incidental/background finding. The changes in the thymus are considered background findings.	Representative cardiac muscle, chambers, valves and great vessels of the heart. Myxomatous valvular changes (thickened leaflets). Query enlarge size of atrium chamber and focal mixed leukocyte inflammation in the chamber wall. Ventricular cardiac muscle fibres demonstrated typical features including central nuclei, branching fibres and striations. There is atrial dilation which may be a function …	Abdominal skin: Typical dermal appendages and distribution. Unremarkable thin layer of striated muscle (panniculus carnosus). Marked focal mononuclear cellular infiltrates in the subjacent abdominal wall muscle and adipose tissue. Also several foci of eosinophil infiltrates in the muscle. Query small sized epidermal cyst. Minimal focal dermal mixed leukocyte infiltrates. Focal keratin/follicular …	Mostly typical tail components including keratinized squamous epithelium, dense regular connective tissue, tendons, caudal vertebra, bone marrow, intervertebral disc, skeletal muscle, nerves and blood vessels. Mild subdermal mixed leukocyte infiltration.	Unremarkable retina, cornea, iris, ciliary body, lens, sclera and choroid. Typical branched tubuloalveolar formation of the Harderian gland with mild multifocal glandular mononuclear cell infiltrates. Portion of unremarkable optic nerve and extraocular muscles.	Sections of brain appear symmetrical with no ventricular dilation observed, unremarkable meninges and typical lamination. The cerebellum appears symmetrical with typical architecture and Purkinje cells. There was no obvious neuronal loss, and the myelination appears normal.	Representative thoracic and lumbar region of spinal cord, vertebral bone, intervertebral disc, striated muscle, peripheral nerves, brown adipose tissue, and bone marrow. Few small foci of eosinophil infiltrates in the muscle. Mild multifocal perivascular mononuclear cell infiltrates in the surrounding periadipose tissues. Query structure of trabeculae in one vertebra. I interpreted this vertebral…	Representative long bone, striated muscle, examples of nerve bundles, synovial joint and bone marrow. The skeletal muscle shows consistent fibre size with peripheral nuclei. Focal eosinophil infiltration in the foot. Query dermal and subdermal basophilic change in the foot. Marked focal mixed leukocyte inflammation at the heel. Minimal focal perivascular mononclear cell infiltrate. Query focal co…	Multiple levels through the head demonstrate dermal appendages, nasal cavity with nasal epithelium, oral cavity, dentition, and tongue with keratinized papillae. Sections also show unremarkable pituitary gland including pars intermedia, pars distalis and pars nervosa as well and the trigeminal nerve/ganglia. The outer and middle regions of the ear are discernible. The tympanic membrane is intact,…	Representative sternebrae, costal cartilage, intersternebral joint, intercostal skeletal muscle and brown fat. Section shows haematopoietic tissue islands and adipose cells surrounded by vascular sinuses interspersed within a meshwork of trabecular bone. The bone marrow morphology demonstrates typical myeloid features including conspicuous megakaryoblasts and lymphoid features.	Examination of the smear showed representative cells from the myeloid and erythroid series. Occasional and unremarkable megakaryocytic elements.	Examination of the smear shows red blood cells (majority of cells shown), occasional segmented neutrophils, ring form myelocytes, monocytes and platelet clumps. No discernible morphological changes or detectable parasites.
1228	Typical mammary fat pad with developing lactiferous ducts, blood vessels, and nerve bundles.	Ovaries containing few developing follicles. Several conspicuous corpus haemorrhagicum and corpora lutea. Oviducts show marked cytoplasmic vacuolation and perivascular mononuclear cell infiltration. Multiple small foci mononuclear cell infiltrates in the surrounding periadipose tissue.	Severe cystic endometrial hyperplasia, an expected finding in aged mice. Unremarkable myometrium and adventitia. Scattered neutrophils and lymphocytes identified in the endometrial glands; a common finding within a non-inflamed endometrium during the phases of estrus. The micromorphology of the uterus and vagina places the animal at estrus.	Typical urothelium and detrusor muscle. Mild multifocal mononuclear cell infiltrates.	Liver parenchyma including hepatocytes, Kupffer cells, portal triads and central veins. Mild multifocal perivascular and parenchymal mononuclear cell infiltrates. Query hydropic degeneration of hepatocytes with some macrovesicular steatosis (fatty change). Unremarkable gall bladder. Mild diffuse hepatocellular microvesicular change and areas of hepatocellular lipid accumulation (macrovesicular ch…	Unremarkable fore and glandular portions of the stomach with limiting ridge. Section also includes pyloric sphincter and duodenal bulb with Brunner's glands. Of the glandular portion, mild scattered mucosal and submucosal mixed leukocyte infiltrates. Focal submucosal oedema. Query dilated gland in the duodenal bulb with glandular degeneration and inflammation. My interpretation of the “dilated gl…	Typical mucosal villi and submucosal layers. Unremarkable muscularis and discernible ganglion cells of the plexuses. Peyer’s patches display typical reactive nodal histology. Also identified are smaller aggregates of lymphoid cells (cryptopatches).	Typical mucosal folds and submucosal layers. Unremarkable muscularis and discernible ganglion cells of the plexuses. Occasional, typical lymphoid cluster (cryptopatches). Also identified, intraepithelial lymphocytes, a common feature in the intestinal mucosa.	Typical nodal histology including cortex, medullary cords and sinuses.	Unremarkable follicular pattern identified with typical red and white pulp micromorphology including germinal centres (which form upon antigenic stimulation). Extramedullary haematopoiesis and hemosiderin laden macrophages in the red pulp. Haemosiderosis may reflect prior haemolytic event, or possibly regional haemorrhage. Extramedullary haematopoesis is a background finding. Mild reactive lympho…	Representative exocrine tissue (serous acini) and endocrine tissue (islets of Langerhans). Minimal multifocal perivascular mononuclear cell infiltrates. Mild focal inflammation with acini cell loss. A few focal areas of mild inflammation with mononuclear cell infiltrates and associated loss/atrophy of pancreatic acini. A few perivascular mononuclear cell infiltrates.	Section shows a cortex, medulla, and papilla. There is a uniform distribution of glomeruli and accompanying nephron components and the micromorphology of the tubules is unremarkable. Minimal perivascular and peripelvic mononuclear cell infiltrates. Several small protein casts in the medulla, and papilla regions. Few are mildly dilated in the medulla. Renal lymph nodes are not readily discernible.…	Typical cortex/medulla micromorphology.	Moderate multifocal perivascular mononuclear cell infiltrates in the submandibular gland. Unremarkable sublingual and parotid glands. The regional lymph nodes display typical reactive nodal histology. Few small perivascular mononuclear cell infiltrates in the surrounding periadipose tissues. One lymph node shows replacement of typical nodal architecture by densely packed mature lymphocytes, commo…	Normal lateral lobes of the thyroid gland with typical colloid secreting follicles lined by cuboidal epithelium.	Lung parenchyma/alveoli, bronchioles, and blood vessels. Moderate multifocal and mainly perivascular and peribronchial mononuclear cell infiltrates. Trachea with unremarkable mucosal epithelial lining and hyaline cartilage. Oesophagus with typical features including stratified squamous epithelium.	Typical medulla/cortex distribution and micromorphology. Single small thymic cyst, common incidental/background finding.	Representative cardiac muscle, chambers, valves and great vessels of the heart. Myxomatous valvular changes (thickened leaflets). The cardiac muscle fibres demonstrated typical features including central nuclei, branching fibres and striations.	Typical dermal appendages and distribution. Unremarkable thin layer of striated muscle (panniculus carnosus). Moderate multifocal mononuclear cell infiltrates in the subjacent abdominal wall adipose tissue.	Typical tail components including keratinized squamous epithelium, dense regular connective tissue, tendons, caudal vertebra, bone marrow, intervertebral disc, skeletal muscle, nerves and blood vessels. Mild focal mixed cellular inflammation in the subcutaneous adipose tissue. Multifocal inflammation within the tail connective tissues is likely incidental, could suggest intravenous tail vein proc…	Unremarkable retina, cornea, iris, ciliary body, lens, sclera and choroid. Typical branched tubuloalveolar formation of the Harderian gland with minimal multifocal mononuclear cell infiltrates. Portion of unremarkable optic nerve and extraocular muscles.	Sections of brain appear symmetrical with no ventricular dilation observed, unremarkable meninges and typical lamination. The cerebellum appears symmetrical with typical architecture and Purkinje cells. There was no obvious neuronal loss, and the myelination appears normal.	Representative thoracic and lumbar region of spinal cord, vertebral bone, intervertebral disc, striated muscle, peripheral nerves, brown adipose tissue, and bone marrow. Minimal multifocal mononuclear cell infiltrates in the surrounding periadipose tissues.	Unremarkable long bone, striated muscle, examples of nerve bundles, fibrocartilage of the meniscus, synovial joint and bone marrow. The skeletal muscle shows consistent fibre size with peripheral nuclei. Subcutaneous odematous changes in the foot and distal hind leg. Focal mixed leukocyte infiltrates in the foot.	Multiple levels through the head demonstrate dermal appendages, nasal cavity with nasal epithelium, oral cavity, dentition, and tongue with keratinized papillae. Sections also show unremarkable pituitary gland including pars intermedia, pars distalis and pars nervosa as well and the trigeminal nerve/ganglia. The outer and middle regions of the ear are discernible. The tympanic membrane is intact,…	Representative sternebrae, costal cartilage, intersternebral joint, intercostal skeletal muscle and brown fat. Section shows haematopoietic tissue islands and adipose cells surrounded by vascular sinuses interspersed within a meshwork of trabecular bone. The bone marrow morphology demonstrates typical myeloid features including conspicuous megakaryoblasts and lymphoid features.	Examination of the smear showed representative cells from the myeloid and erythroid series. Occasional and unremarkable megakaryocytic elements.	Examination of the smear shows red blood cells (majority of cells shown), occasional segmented neutrophils, ring form myelocytes, monocytes and platelet clumps. No discernible morphological changes or detectable parasites.
1229	Typical mammary fat pad with developing lactiferous ducts, blood vessels, and nerve bundles. Minimal multifocal perivascular/periductal mononuclear cell infiltrates.	Extensive loss of developing follicles and marked mononuclear cell infiltration of the bursa membrane, bilateral. Oviducts show moderate cytoplasmic vacuolation and marked perivascular mononuclear cell infiltration. Multiple medium to large foci mononuclear cell infiltrates in the surrounding periadipose tissue. Infiltration into the ovary, bursa, and perivascular infiltrates in the surrounding t…	Severe cystic endometrial hyperplasia, an expected finding in aged mice. Unremarkable myometrium and adventitia. Scattered neutrophils and lymphocytes identified in the endometrial glands; a common finding within a non-inflamed endometrium during the phases of estrus. The micromorphology of the uterus and vagina places the animal at estrus.	Typical urothelium and detrusor muscle. Mild multifocal mononuclear cell infiltrates.	Liver parenchyma including hepatocytes, Kupffer cells, portal triads and central veins. Numerous small foci of hepatocyte cell loss/necrosis and associated infiltrates. Moderate multifocal perivascular mononuclear cell infiltrates. Unremarkable gall bladder. Multifocal hepatocellular necrosis is seen as a background finding.	Unremarkable fore and glandular portions of the stomach with limiting ridge. Of the glandular portion, focal submucosal mixed leukocyte infiltrate. Few mildly dilated glands adjacent the limiting ridge. Mild focal submucosal mixed cellular infiltrate. Query mild focal polymorphonuclear infiltration of the keratinized epithelium. Section also includes pyloric sphincter and duodenal bulb with Brunn…	Typical mucosal villi and submucosal layers. Unremarkable muscularis and discernible ganglion cells of the plexuses. Peyer’s patches display typical reactive nodal histology. Also identified are smaller aggregates of lymphoid cells (cryptopatches).	Typical mucosal folds and submucosal layers. Unremarkable muscularis and discernible ganglion cells of the plexuses. Occasional, typical lymphoid cluster (cryptopatches). Also identified, intraepithelial lymphocytes, a common feature in the intestinal mucosa.	Typical reactive mesenteric lymph node with representative cortex including the occasional follicle, an expansive paracortical area and mild sinus histiocytosis.	Mostly unremarkable follicular pattern identified readily discernible red and white pulp including germinal centres. Query focal micromorphology of the white pulp. Extramedullary haematopoiesis in the red pulp. There is a focal expansion of a periarteriolar lymphoid sheath with mixed lymphocytes present and mild apoptosis. This likely reflects a focus of reactive lymphoid hyperplasia.	Representative exocrine tissue (serous acini) and endocrine tissue (islets of Langerhans). Mild multifocal perivascular mononuclear cell infiltrates with some acini cell loss. Query mononuclear cell infiltration of an adjacent connective tissue (or duct?). A few focal areas of mild inflammation with mononuclear cells and associated loss/atrophy of pancreatic acini. There is mixed inflammation in …	Section shows a cortex, medulla, and papilla. There is a uniform distribution of glomeruli and accompanying nephron components and the micromorphology of the tubules is unremarkable. Moderate perivascular and peripelvic mononuclear cell infiltrates. Multifocal small protein casts in the cortex, medulla, and papilla regions. Few are mildly dilated in the medulla. Focal degeneration/atrophy of the …	Typical cortex/medulla micromorphology.	Severe multifocal perivascular mononuclear cell infiltrates in the submandibular, sublingual and parotid glands. Few enlarged basophilic acini cells in the parotid gland The regional lymph nodes display typical reactive nodal histology. Some degree of multifocal mononuclear cell aggregation within salivary glands is seen as a background finding and given the age of these mice this is within backg…	Normal lateral lobes of the thyroid gland with typical colloid secreting follicles lined by cuboidal epithelium.	Lung parenchyma/alveoli, bronchioles, blood vessels and parabronchial lymph node. Marked multifocal perivascular mononuclear cell infiltrates with clusters of prominent intraalveolar macrophages. Trachea with unremarkable mucosal epithelial lining and hyaline cartilage. Oesophagus with typical features including stratified squamous epithelium. There is marked perivascular mononuclear cell infiltr…	Readily discernible cortex and medulla. Few sites of cortical paucity/thinning - likely due to age. Few medium sized thymic cysts, common incidental/background finding.	Representative cardiac muscle, chambers, valves and great vessels of the heart. Myxomatous valvular changes (thickened leaflets). Query focal cardiomyocyte degeneration. Remaining cardiac muscle fibres demonstrated typical features including central nuclei, branching fibres and striations. Myxomatous valvular degeneration, age-related change.	Typical dermal appendages and distribution. Unremarkable thin layer of striated muscle (panniculus carnosus). Moderate multifocal mononuclear cell infiltrates in the subjacent abdominal wall muscle and adipose tissue.	Typical tail components including keratinized squamous epithelium, dense regular connective tissue, tendons, caudal vertebra, bone marrow, intervertebral disc, skeletal muscle, nerves and blood vessels.	Mostly unremarkable retina, cornea, iris, ciliary body, lens, sclera and choroid. Query corneal cyst - real or artefact? Typical branched tubuloalveolar formation of the Harderian gland with focal mononuclear cell infiltrate. Portion of unremarkable optic nerve and extraocular muscles. Queried cyst is artefact in the cornea.	Sections of brain appear symmetrical with no ventricular dilation observed, unremarkable meninges and typical lamination. The cerebellum appears symmetrical with typical architecture and Purkinje cells. There was no obvious neuronal loss, and the myelination appears normal.	Representative thoracic and lumbar region of spinal cord, vertebral bone, intervertebral disc, striated muscle, peripheral nerves, brown adipose tissue, and bone marrow. Mild multifocal mononuclear cell infiltrates in the surrounding periadipose tissues.	Unremarkable long bone, striated muscle, examples of nerve bundles, fibrocartilage of the meniscus, synovial joint and bone marrow. The skeletal muscle shows consistent fibre size with peripheral nuclei. Minimal focal mononuclear cell infiltrate in the surrounding adipose tissue.	Multiple levels through the head demonstrate dermal appendages, nasal cavity with nasal epithelium, oral cavity, dentition, and tongue with keratinized papillae. Sections also show unremarkable pituitary gland including pars intermedia, pars distalis and pars nervosa as well and the trigeminal nerve/ganglia. The outer and middle regions of the ear are discernible. The tympanic membrane is intact,…	Representative sternebrae, costal cartilage, intersternebral joint, intercostal skeletal muscle and brown fat. Section shows haematopoietic tissue islands and adipose cells surrounded by vascular sinuses interspersed within a meshwork of trabecular bone. The bone marrow morphology demonstrates typical myeloid features including conspicuous megakaryoblasts and lymphoid features.	Examination of the smear showed representative cells from the myeloid and erythroid series. Occasional and unremarkable megakaryocytic elements.	Examination of the smear shows red blood cells (majority of cells shown), occasional segmented neutrophils, ring form myelocytes, monocytes and platelet clumps. No discernible morphological changes or detectable parasites.
MLKL KO F
1212	Mammary fat pads with developing lactiferous ducts, blood vessels, and nerve bundles. Minimal multifocal perivascular and periductal mononuclear cell infiltrates.	Ovaries show no developing follicles and marked mononuclear cell infiltration of the bursa membrane, bilateral. Oviducts show marked cytoplasmic vacuolation and perivascular mononuclear cell infiltration. Few foci of marked perivascular mononuclear cell infiltrates in the surrounding periadipose tissue. These are expected findings in aged mice. Follicular atrophy in the ovaries/oviducts. Infiltra…	Moderate cystic endometrial hyperplasia, an expected finding in aged mice. Unremarkable architecture of the myometrium and adventitia. Scattered neutrophils and lymphocytes in the endometrial glands; a common finding within a non-inflamed endometrium during the phases of estrus. Small structure in the myometrium resembling mineralisation. The micromorphology of the uterus and vagina places the an…	Discernible urothelium and detrusor muscle. Moderate multifocal and mainly submucosal mononuclear cell infiltrates. The degree of mononuclear cell (lymphoid) aggregations in the submucosa is excessive in my opinion and may reflect genetics in this mouse, or a low grade chronic antigenic stimulation.	Liver parenchyma including hepatocytes, Kupffer cells, portal triads and central veins. Multiple small parenchymal leukocyte aggregates, common incidental/background finding. Few mild foci of perivascular mononuclear cell infiltrates. Mild hydropic degeneration of hepatocytes. Mostly unremarkable gall bladder with focal mild mixed leukocyte cell infiltration. Perivascular mononuclear cell infiltr…	Unremarkable fore and glandular portions of the stomach with limiting ridge. Of the glandular region, minimal mononuclear cell infiltration in the lamina propria. Section also includes duodenal bulb with Brunner's glands.	Typical mucosal villi and submucosal layers. Unremarkable muscularis and discernible ganglion cells of the plexuses. Peyer’s patches display typical reactive nodal histology. Also identified are smaller aggregates of lymphoid cells (cryptopatches). Multiple small to medium sized perivascular mononuclear cell infiltrates in the surrounding periadipose tissue.	Typical mucosal folds and submucosal layers. Unremarkable muscularis and discernible ganglion cells of the plexuses. Occasional, typical lymphoid cluster (cryptopatches). Also identified, intraepithelial lymphocytes, a common feature in the intestinal mucosa.	Typical nodal histology including cortex, medullary cords and sinuses.	Unremarkable follicular pattern identified with typical red and white pulp micromorphology. Extramedullary haematopoiesis (EMH) and hemosiderin laden macrophages identified in the red pulp. Haemosiderosis may reflect prior haemolytic event, or possibly regional haemorrhage. EMH is a background finding.	Representative exocrine tissue (serous acini) and endocrine tissue (islets of Langerhans). Mild multifocal perivascular mononuclear cell infiltrates. Few foci of acini cell loss and associated infiltrates. Focal perivascular inflammation. A few focal areas of mild inflammation with mononuclear cells and associated loss/atrophy of pancreatic acini. A few perivascular infiltrates.	Section shows a cortex, medulla, and papilla. There is a uniform distribution of glomeruli and accompanying nephron components and the micromorphology of most tubules is unremarkable. Mild and mainly peripelvic mononuclear cell infiltrates. Multiple protein casts in the cortex and medulla regions, few in the medulla are mildly dilated. Query occasional tubular degeneration - increased basophilia …	Sections do not include adrenal glands.	Marked multifocal perivascular mononuclear cell infiltrates in the submandibular gland. Unremarkable sublingual and parotid glands. The regional lymph nodes display typical reactive nodal histology. Some degree of multifocal mononuclear cell aggregation within submandibular glands is seen as a background finding and given the age of these mice this is within background finding range. Reactive reg…	Normal lateral lobes of the thyroid gland with typical colloid secreting follicles lined by cuboidal epithelium. Small sheet-like mass of polygonal cells, characteristic of the parathyroid gland.	Lung parenchyma/alveoli, bronchioles, blood vessels and parabronchial lymph node. Moderate multifocal perivascular mononuclear cell infiltrates, focally marked in one lobe with prominent intra-alveolar macrophages. Portion of trachea with unremarkable mucosal epithelial lining and hyaline cartilage. Oesophagus with typical features including stratified squamous epithelium. Multiple small to mediu…	Readily discernible cortex and medulla. Sites of irregular cortico-medullary distribution. The changes here, cortico-medullary irregularity, is likely age-related.	Representative cardiac muscle, chambers, valves and great vessels of the heart. Myxomatous valvular changes (thickened leaflets). Query focal cardiomyocyte degeneration. Remaining cardiac muscle fibres demonstrated typical features including central nuclei, branching fibres and striations. Query focal cartilage formation in the aorta resembling chondroid metaplasia. There is a focus of apparent m…	Typical dermal appendages and distribution. Unremarkable thin layer of striated muscle (panniculus carnosus). Few foci of marked perivascular mononuclear cell infiltrates in the subjacent abdominal adipose tissue. Unusual to see perivascular mononuclear cells in the adipose tissue; perhaps part of the same process seen in other organs in this mouse.	Typical tail components including keratinized squamous epithelium, dense regular connective tissue, tendons, caudal vertebra, bone marrow, intervertebral disc, skeletal muscle, nerves and blood vessels.	Unremarkable retina, cornea, iris, ciliary body, lens, sclera and choroid. Typical branched tubuloalveolar formation of the Harderian gland with minimal focal glandular mononuclear cell infiltrate. Portion of unremarkable optic nerve and extraocular muscles.	Sections of brain appear symmetrical with no ventricular dilation observed, unremarkable meninges and typical lamination. The cerebellum appears symmetrical with typical architecture and Purkinje cells. There was no obvious neuronal loss, and the myelination appears normal.	Representative thoracic and lumbar region of spinal cord, vertebral bone, intervertebral disc, striated muscle, peripheral nerves, brown adipose tissue, and bone marrow. Mild multifocal perivascular mononuclear cell infiltrates in the surrounding periadipose tissues.	Unremarkable long bone, striated muscle, examples of nerve bundles, fibrocartilage of the meniscus, synovial joint and bone marrow. The skeletal muscle shows consistent fibre size with peripheral nuclei. Minimal focal mononuclear cell infiltrate in the surrounding periadipose tissue.	Multiple levels through the head demonstrate dermal appendages, nasal cavity with nasal epithelium, oral cavity, dentition, and tongue with keratinized papillae. Sections also show unremarkable pituitary gland including pars intermedia, pars distalis and pars nervosa as well and the trigeminal nerve/ganglia. The outer and middle regions of the ear are discernible. The tympanic membrane is intact,…	Representative sternebrae, costal cartilage, intersternebral joint, intercostal skeletal muscle and brown fat. Section shows haematopoietic tissue islands and adipose cells surrounded by vascular sinuses interspersed within a meshwork of trabecular bone. The bone marrow morphology demonstrates typical myeloid features including conspicuous megakaryoblasts and lymphoid features.	Examination of the smear showed representative cells from the myeloid and erythroid series. Occasional and unremarkable megakaryocytic elements.	Examination of the smear shows red blood cells (majority of cells shown), occasional segmented neutrophils, ring form myelocytes, monocytes and platelet clumps. No discernible morphological changes or detectable parasites.
1213	Typical mammary fat pad with developing lactiferous ducts, blood vessels, and nerve bundles. Minimal focal perivascular mononuclear cell infiltrate.	Extensive loss of developing follicles and moderate mononuclear cell infiltration of the bursa membrane, bilateral. Oviducts show marked cytoplasmic vacuolation and moderate perivascular mononuclear cell infiltration. Few foci of moderate perivascular mononuclear cell infiltrates in the surrounding periadipose tissue. These are expected findings in aged mice.	Severe cystic endometrial hyperplasia, an expected finding in aged mice. Unremarkable architecture of the myometrium and adventitia. Scattered neutrophils and lymphocytes identified in the endometrial glands; a common finding within a non-inflamed endometrium during the phases of estrus. The micromorphology of the uterus and vagina places the animal at metestrus.	Typical urothelium and detrusor muscle. Focal moderate perivascular mononuclear cell infiltrate.	Liver parenchyma including hepatocytes, Kupffer cells, portal triads and central veins. Multiple small foci of hepatocyte cell loss/necrosis and parenchymal leukocyte aggregates, common incidental/background findings. Some hydropic degeneration of hepatocytes. Unremarkable gall bladder.	Unremarkable fore and glandular portions of the stomach with limiting ridge. Of the glandular portion, few minimal foci of submucosal mononuclear cell infiltrates, and a single dilated gland containing cellular debris. Section also includes pyloric sphincter and duodenal bulb with Brunner's glands. Minimal focal mixed leukocyte infiltrate in the oesophagus.	Typical mucosal villi and submucosal layers. Unremarkable muscularis and discernible ganglion cells of the plexuses. Peyer’s patches display typical nodal histology. Also identified are smaller aggregates of lymphoid cells (cryptopatches).	Typical mucosal folds and submucosal layers. Unremarkable muscularis and discernible ganglion cells of the plexuses. Occasional, typical lymphoid cluster (cryptopatches). Also identified, intraepithelial lymphocytes, a common feature in the intestinal mucosa.	Portion of mesenteric lymph node with typical nodal histology including cortex, medullary cords and sinuses.	Unremarkable follicular pattern identified with typical red and white pulp micromorphology including germinal centres (which form upon antigenic stimulation). Extramedullary haematopoiesis and hemosiderin laden macrophages in the red pulp. Haemosiderosis may reflect prior haemolytic event, or possibly regional haemorrhage. Extramedullary haematopoeisis is a background finding.	Representative exocrine tissue (serous acini) and endocrine tissue (islets of Langerhans). Mild multifocal perivascular mononuclear cell infiltrates. Some acini cell loss (degeneration/atrophy). A few focal areas of mild inflammation with mononuclear cells and associated loss/atrophy of pancreatic acini. A few perivascular mononuclear cell infiltrates.	Section shows a cortex, medulla, and papilla. There is a uniform distribution of glomeruli and accompanying nephron components and the micromorphology of most tubules is unremarkable. Minimal and mainly peripelvic mononuclear cell infiltrates. Multiple small protein casts in the cortex and medulla regions. Query eosinophilic deposition in several glomeruli. Mild multifocal mononuclear cell infilt…	An adrenal gland showing typical cortex/medulla micromorphology.	Severe multifocal perivascular mononuclear cell infiltrates in the submandibular, sublingual, and parotid glands. The regional lymph nodes display typical reactive nodal histology. Some degree of multifocal mononuclear cell aggregation within sublingual, parotid and submandibular glands is seen as a background finding and given the age of these mice this is within background finding range.	Normal lateral lobe of the thyroid gland with typical colloid secreting follicles lined by cuboidal epithelium. Small sheet-like mass of polygonal cells, characteristic of the parathyroid gland.	Representative lung parenchyma/alveoli, bronchioles, and blood vessels. Mild multifocal perivascular mononuclear cell infiltrates. Sections do not include trachea and oesophagus. Marked focal mononuclear cell infiltration in the diaphragm muscle. Mild perivascular mononuclear cell infiltrates. The changes here may reflect genetics in this mouse, or a low grade chronic antigenic stimulation. At th…	Portion of thymus showing typical medulla/cortex distribution and micromorphology. Single medium sized thymic cyst, common incidental/background finding.	Typical micromorphology observed in cardiac muscle, chambers, valves and great vessels of the heart. The cardiac muscle fibres demonstrated typical features including central nuclei, branching fibres and striations. Query minimal focal mononuclear cell infiltrate. There is a small focal mononuclear cell infiltrate into the interstitium of the heart at the level of the septal heart base, possibly …	Dorsal skin: Query segments of hair loss - query micromorphology and distribution of dermal appendages. Focal inflammation surrounding one hair follicle. Query small cluster of irregular hairs. Unremarkable thin layer of striated muscle (panniculus carnosus). Regional adnexal atrophy and/or dysplasia of the dorsal skin, this may be a result of genetic anomaly or be incidental. Abdominal skin: Typ…	Typical tail components including keratinized squamous epithelium, dense regular connective tissue, tendons, caudal vertebra, bone marrow, intervertebral disc, skeletal muscle, nerves and blood vessels.	Unremarkable retina, cornea, iris, ciliary body, lens, sclera and choroid. Typical branched tubuloalveolar formation of the Harderian gland with mild multifocal glandular mononuclear cell infiltrates. Portion of unremarkable optic nerve and extraocular muscles.	Sections of brain appear symmetrical with no ventricular dilation observed, unremarkable meninges and typical lamination. The cerebellum appears symmetrical with typical architecture and Purkinje cells. There was no obvious neuronal loss, and the myelination appears normal.	Representative thoracic and lumbar region of spinal cord, vertebral bone, intervertebral disc, striated muscle, peripheral nerves, brown adipose tissue, and bone marrow. Moderate multifocal perivascular mononuclear cell infiltrates in the surrounding periadipose tissues.	Unremarkable long bone, striated muscle, examples of nerve bundles, fibrocartilage of the meniscus, synovial joint and bone marrow. The skeletal muscle shows consistent fibre size with peripheral nuclei. Mild subdermal mixed leukocyte cell inflammation in the foot.	Multiple levels through the head demonstrate dermal appendages, nasal cavity with nasal epithelium, oral cavity, dentition, and tongue with keratinized papillae. Sections also show unremarkable pituitary gland including pars intermedia, pars distalis and pars nervosa as well and the trigeminal nerve/ganglia. The outer and middle regions of the ear are discernible. The tympanic membrane is intact,…	Representative sternebrae, costal cartilage, intersternebral joint, intercostal skeletal muscle and brown fat. Section shows haematopoietic tissue islands and adipose cells surrounded by vascular sinuses interspersed within a meshwork of trabecular bone. The bone marrow morphology demonstrates typical myeloid features including conspicuous megakaryoblasts and lymphoid features.	Examination of the smear showed representative cells from the myeloid and erythroid series. Occasional and unremarkable megakaryocytic elements.	Examination of the smear shows red blood cells (majority of cells shown), occasional segmented neutrophils, ring form myelocytes, monocytes and platelet clumps. No discernible morphological changes or detectable parasites.
1214	Typical mammary fat pad with developing lactiferous ducts, blood vessels, and nerve bundles.	Ovaries containing few developing follicles. One ovary shows moderate focal mononuclear cell infiltration of the bursa membrane, the other contains a medium sized ovarian cyst. Oviducts show moderate cytoplasmic vacuolation and mild mononuclear cell infiltration. Mild multifocal perivascular mononuclear cell infiltrates in the surrounding periadipose tissue. Infiltration into the ovary, bursa, an…	Marked cystic endometrial hyperplasia, an expected finding in aged mice. Marked oedematous changes in the myometrium and adventitia. Scattered neutrophils and lymphocytes identified in the endometrial glands; a common finding within a non-inflamed endometrium during the phases of estrus. Marked focal perivascular mononuclear cell infiltration in the adventitia of the vagina. The micromorphology o…	Typical urothelium and detrusor muscle. Mild multifocal submucosal mononuclear cell infiltrates.	Liver parenchyma including hepatocytes, Kupffer cells, portal triads and central veins. Multiple small foci of hepatocyte cell loss/necrosis and parenchymal leukocyte aggregates, common incidental/background findings. Marked multifocal perivascular mononuclear cell infiltrates. Some hydropic degeneration of hepatocytes. Gall bladder shows mild focal epithelial cell hyperplasia and underlying neut…	Unremarkable fore and glandular portions of the stomach with limiting ridge. Of the glandular portion, minimal focal and mainly mononuclear cell infiltrate. Section also includes pyloric sphincter and duodenal bulb with Brunner's glands.	Typical mucosal villi and submucosal layers. Unremarkable muscularis and discernible ganglion cells of the plexuses. Majority of Peyer’s patches display typical reactive nodal histology. Also identified are smaller aggregates of lymphoid cells (cryptopatches). Query micromorphology of one Peyer's patch in the ileum - appears to be infiltrating into the underlying lamina propria and muscular layer…	Typical mucosal folds and submucosal layers. Unremarkable muscularis and discernible ganglion cells of the plexuses. Occasional, typical lymphoid cluster (cryptopatches). Also identified, intraepithelial lymphocytes, a common feature in the intestinal mucosa.	Representative cortex including the occasional follicle, an expansive paracortical area and mild sinus histiocytosis.	Unremarkable follicular pattern identified with typical red and white pulp micromorphology including germinal centres (which form upon antigenic stimulation Extramedullary haematopoiesis and hemosiderin laden macrophages in the red pulp. Haemosiderosis may reflect prior haemolytic event, or possibly regional haemorrhage. Extramedullary haematopoiesis is a background finding. Mild reactive lymphoi…	Representative exocrine tissue (serous acini) and endocrine tissue (islets of Langerhans). Mild multifocal perivascular mononuclear cell infiltrates.	Section shows a cortex, medulla, and papilla. There is a uniform distribution of glomeruli and accompanying nephron components and the micromorphology of the tubules is unremarkable. Minimal perivascular and peripelvic mononuclear cell infiltrates. Multiple small protein casts in the cortex, medulla, and papilla regions. Query irregular glomerulus with surrounding mixed cellular infiltrates. Rena…	An adrenal gland showing typical cortex/medulla micromorphology.	Marked multifocal perivascular mononuclear cell infiltrates in the submandibular and sublingual glands. Unremarkable parotid gland. The regional lymph nodes display typical reactive nodal histology. Some degree of multifocal mononuclear cell aggregation within salivary glands is seen as a background finding and given the age of these mice this is within background finding range.	Normal lateral lobes of the thyroid gland with typical colloid secreting follicles lined by cuboidal epithelium. Small sheet-like mass of polygonal cells, characteristic of the parathyroid gland.	Lung parenchyma/alveoli, bronchioles, blood vessels and parabronchial lymph node. Marked multifocal perivascular mononuclear cell infiltrates. Trachea with unremarkable mucosal epithelial lining and hyaline cartilage. Oesophagus with typical features including stratified squamous epithelium. Multiple small to medium sized mononuclear cell aggregates in the surrounding periadipose tissue. Moderate…	Readily discernible cortex and medulla. Query mild paucity/thinning of cortex - likely due to age. The changes here, cortico-medullary irregularity, is likely age-related.	Representative cardiac muscle, chambers, valves and great vessels of the heart. Myxomatous valvular changes (thickened leaflets). Cardiac muscle fibres demonstrated typical features including central nuclei, branching fibres and striations. Minimal focal mononuclear cell infiltrate. Myxomatous degeneration of the atrioventricular valves is an age related change. Scanty multifocal mononuclear cell…	Typical dermal appendages and distribution. Unremarkable thin layer of striated muscle (panniculus carnosus). Marked focal mononuclear cell infiltration in the subjacent abdominal wall muscle and adipose tissue. Multifocal mononuclear cell aggregates in the abdominal wall muscle and adipose tissue; query significance, in line with findings in other organs.	Typical tail components including keratinized squamous epithelium, dense regular connective tissue, tendons, caudal vertebra, bone marrow, intervertebral disc, skeletal muscle, nerves and blood vessels.	Unremarkable retina, cornea, iris, ciliary body, lens, sclera and choroid. Typical branched tubuloalveolar formation of the Harderian gland. Portion of unremarkable optic nerve and extraocular muscles.	Sections of brain appear symmetrical with no ventricular dilation observed, unremarkable meninges and typical lamination. The cerebellum appears symmetrical with typical architecture and Purkinje cells. There was no obvious neuronal loss, and the myelination appears normal.	Representative thoracic and lumbar region of spinal cord, vertebral bone, intervertebral disc, striated muscle, peripheral nerves, brown adipose tissue, and bone marrow.	Unremarkable long bone, striated muscle, examples of nerve bundles, fibrocartilage of the meniscus, synovial joint and bone marrow. The skeletal muscle shows consistent fibre size with peripheral nuclei. Multifocal subcutaneous oedematous changes in the foot, with subdermal mixed leukocyte inflammation at the heel. Query basophilic change in the skin. There is mild non-suppurative cellulitis and …	Multiple levels through the head demonstrate dermal appendages, nasal cavity with nasal epithelium, oral cavity, dentition, and tongue with keratinized papillae. Sections also show unremarkable pituitary gland including pars intermedia, pars distalis and pars nervosa as well and the trigeminal nerve/ganglia. The outer and middle regions of the ear are discernible. The tympanic membrane is intact,…	Representative sternebrae, costal cartilage, intersternebral joint, intercostal skeletal muscle and brown fat. Section shows haematopoietic tissue islands and adipose cells surrounded by vascular sinuses interspersed within a meshwork of trabecular bone. The bone marrow morphology demonstrates typical myeloid features including conspicuous megakaryoblasts and lymphoid features.	Examination of the smear showed representative cells from the myeloid and erythroid series. Occasional and unremarkable megakaryocytic elements.	Due to blood collection difficulties, no peripheral blood smear is available for this animal.
1215	Typical mammary fat pad with developing lactiferous ducts, blood vessels, and nerve bundles.	Ovaries containing few developing follicles and moderate mononuclear cell infiltration of the bursa membrane, bilateral. Conspicuous corpus haemorrhagicum in one ovary. Oviducts show moderate cytoplasmic vacuolation and mild mononuclear cell infiltration. Mild multifocal perivascular mononuclear cell infiltrates in the surrounding periadipose tissue. Infiltration into the ovary, bursa, and periva…	Severe cystic endometrial hyperplasia, an expected finding in aged mice. Unremarkable myometrium and adventitia. Scattered neutrophils and lymphocytes identified in the endometrial glands; a common finding within a non-inflamed endometrium during the phases of estrus. The micromorphology of the uterus and vagina places the animal at metestrus.	Typical urothelium and detrusor muscle. Marked multifocal submucosal mononuclear cell infiltrates. Submucosal aggregations of mononuclear cells are not uncommon in the urinary bladder, especially in older mice. However, here the degree of mononuclear cell (lymphoid) aggregations in the submucosa is excessive in my opinion and may reflect genetics in this mouse, or low grade chronic antigenic stim…	Liver parenchyma including hepatocytes, Kupffer cells, portal triads and central veins. Multiple small parenchymal leukocyte aggregates, common incidental/background finding. Marked multifocal perivascular mononuclear cell infiltrates. Mild hydropic degeneration of hepatocytes. Gall bladder with minimal focal epithelial cell hyperplasia and underlying neutrophils. Multifocal large aggregates of m…	Unremarkable fore and glandular portions of the stomach with limiting ridge. Of the glandular portion, minimal focal mucosal and submucosal eosinophil infiltration. Section also includes pyloric sphincter and duodenal bulb with Brunner's glands.	Typical mucosal villi and submucosal layers. Unremarkable muscularis and discernible ganglion cells of the plexuses. Peyer’s patches display typical reactive nodal histology. Also identified are smaller aggregates of lymphoid cells (cryptopatches). Few small clusters of luminal mononuclear cells in the ileum, query real or artefactual. Mononuclear cells in lumen of the small intestine is artefact…	Typical mucosal folds and submucosal layers. Unremarkable muscularis and discernible ganglion cells of the plexuses. Occasional, typical lymphoid cluster (cryptopatches). Also identified, intraepithelial lymphocytes, a common feature in the intestinal mucosa. Some luminal cellular debris in the distal colon.	Section shows small portion of mesenteric lymph node with typical nodal histology including cortex, medullary cords and sinuses.	Unremarkable follicular pattern identified with typical red and white pulp micromorphology including germinal centres (which form upon antigenic stimulation). Extramedullary haematopoiesis and hemosiderin laden macrophages in the red pulp. Haemosiderosis may reflect prior haemolytic event, or possibly regional haemorrhage. Extramedullary haematopoeisis is a background finding. Mild reactive lymph…	Representative exocrine tissue (serous acini) and endocrine tissue (islets of Langerhans). Mild multifocal perivascular mononuclear cell infiltrates. Query highly vascularised cell mass. Some acini cell loss (inflammation). A few focal areas of mild inflammation with mononuclear cells and associated loss/atrophy of pancreatic acini. A few perivascular mononuclear cell infiltrates. The highly vasc…	Section shows a cortex, medulla, and papilla. There is a uniform distribution of glomeruli and accompanying nephron components and the micromorphology of the tubules is unremarkable. Mild perivascular and peripelvic mononuclear cell infiltrates. Multiple small protein casts in the cortex, medulla, and papilla regions. Few are mildly dilated in the medulla. Sections do not include renal lymph node…	Typical cortex/medulla micromorphology.	Moderate multifocal perivascular mononuclear cell infiltrates in the submandibular and sublingual glands. Unremarkable parotid gland. The regional lymph nodes display typical reactive nodal histology.	Normal lateral lobes of the thyroid gland with typical colloid secreting follicles lined by cuboidal epithelium. Small sheet-like mass of polygonal cells, characteristic of the parathyroid gland.	Lung parenchyma/alveoli, bronchioles, blood vessels and parabronchial lymph node. Focally marked perivascular mononuclear cellular infiltrates. Query small focus of irregular alveoli. Trachea with unremarkable mucosal epithelial lining and hyaline cartilage. Oesophagus with typical features including stratified squamous epithelium. Several small to medium sized perivascular mononuclear cell infil…	Readily discernible medulla and cortex. Changes judged to be plane of section artefact.	Representative cardiac muscle, chambers, valves and great vessels of the heart. Myxomatous valvular changes (thickened leaflets). Query focal cardiomyocyte degeneration. Remaining cardiac muscle fibres demonstrated typical features including central nuclei, branching fibres and striations. Myxomatous degeneration of the atrioventricular valves is an age related change. There is a focal area of ap…	Typical dermal appendages and distribution. Unremarkable thin layer of striated muscle (panniculus carnosus).	Typical tail components including keratinized squamous epithelium, dense regular connective tissue, tendons, caudal vertebra, bone marrow, intervertebral disc, skeletal muscle, nerves and blood vessels.	Unremarkable retina, cornea, iris, ciliary body, lens, sclera and choroid. In one eye, some posterior damage due to mechanical artefact. Typical branched tubuloalveolar formation of the Harderian gland with minimal focal glandular mononuclear cell infiltrate. Portion of unremarkable optic nerve and extraocular muscles.	Sections of brain appear symmetrical with no ventricular dilation observed, unremarkable meninges and typical lamination. The cerebellum appears symmetrical with typical architecture and Purkinje cells. There was no obvious neuronal loss, and the myelination appears normal.	Representative thoracic and lumbar region of spinal cord, vertebral bone, intervertebral disc, striated muscle, peripheral nerves, brown adipose tissue, and bone marrow.	Unremarkable long bone, striated muscle, examples of nerve bundles, synovial joint and bone marrow. The skeletal muscle shows consistent fibre size with peripheral nuclei. Few minimal foci perivascular mononuclear cell infiltrates. Query mild focal inflammation at the heel. Query focal myocyte degeneration in the thigh. There is mild non-suppurative cellulitis and oedema overlying the hock joint.…	Multiple levels through the head demonstrate dermal appendages, nasal cavity with nasal epithelium, oral cavity, dentition, and tongue with keratinized papillae. Sections also show unremarkable pituitary gland including pars intermedia, pars distalis and pars nervosa as well and the trigeminal nerve/ganglia. The outer and middle regions of the ear are discernible. The tympanic membrane is intact,…	Representative sternebrae, costal cartilage, intersternebral joint, intercostal skeletal muscle and brown fat. Section shows haematopoietic tissue islands and adipose cells surrounded by vascular sinuses interspersed within a meshwork of trabecular bone. The bone marrow morphology demonstrates typical myeloid features including conspicuous megakaryoblasts and lymphoid features.	Examination of the smear showed representative cells from the myeloid and erythroid series. Occasional and unremarkable megakaryocytic elements.	Examination of the smear shows red blood cells (majority of cells shown), occasional segmented neutrophils, ring form myelocytes, monocytes and platelet clumps. No discernible morphological changes or detectable parasites.
1216	Typical mammary fat pad with developing lactiferous ducts, blood vessels, and nerve bundles.	Ovaries show extensive loss of developing follicles. One ovary shows two large sized fluid filled ovarian cysts. Marked mononuclear cell infiltration of the bursa membrane in the other ovary. Oviducts show marked cytoplasmic vacuolation and moderate perivascular mononuclear cell infiltration. Few foci of moderate mononuclear cell infiltrates in the surrounding periadipose tissue. These are expect…	Marked cystic endometrial hyperplasia, an expected finding in aged mice. Unremarkable myometrium and adventitia. Scattered neutrophils and lymphocytes identified in the endometrial glands; a common finding within a non-inflamed endometrium during the phases of estrus. The micromorphology of the uterus and vagina places the animal at metestrus.	Typical urothelium and detrusor muscle. Mild focal mononuclear cell infiltrate.	Liver parenchyma including hepatocytes, Kupffer cells, portal triads and central veins. Multiple small foci of hepatocyte cell loss/necrosis and associated infiltrates, common incidental/background finding. Moderate multifocal perivascular mononuclear cell infiltrates. Mild hydropic degeneration of hepatocytes. Gall bladder shows focal epithelial hyperplasia, cytoplasmic hyaline droplet accumulat…	Unremarkable fore and glandular portions of the stomach with limiting ridge. Of the glandular portion, minimal mixed leukocyte infiltrates in the lamina propria. Section also includes pyloric sphincter and duodenal bulb with Brunner's glands.	Typical mucosal villi and submucosal layers. Unremarkable muscularis and discernible ganglion cells of the plexuses. Peyer’s patches display typical reactive nodal histology. Also identified are smaller aggregates of lymphoid cells (cryptopatches).	Typical mucosal folds and submucosal layers. Unremarkable muscularis and discernible ganglion cells of the plexuses. Occasional, typical lymphoid cluster (cryptopatches). Also identified, intraepithelial lymphocytes, a common feature in the intestinal mucosa.	Typical reactive mesenteric lymph node with representative cortex including the occasional follicle, an expansive paracortical area and sinus histiocytosis.	Unremarkable follicular pattern identified with typical red and white pulp micromorphology including germinal centres (which form upon antigenic stimulation). Extramedullary haematopoiesis and hemosiderin laden macrophages in the red pulp. Haemosiderosis may reflect prior haemolytic event, or possibly regional haemorrhage. Extramedullary haematopoesis is a background finding. Mild reactive lympho…	Representative exocrine tissue (serous acini) and endocrine tissue (islets of Langerhans). Minimal multifocal perivascular mononuclear cell infiltrates.	Section shows a cortex, medulla, and papilla. There is a uniform distribution of glomeruli and accompanying nephron components and the micromorphology of the tubules is unremarkable. Moderate perivascular and peripelvic mononuclear cell infiltrates. Multiple small protein casts in the cortex, medulla, and papilla regions. Few small to medium sized clusters of tubules showing cell shrinkage and ab…	Typical cortex/medulla micromorphology.	Severe multifocal perivascular mononuclear cell infiltrates in the submandibular and sublingual glands. Moderate multifocal inflammation in the parotid gland, and small cluster of enlarged basophilic acini cells. The regional lymph nodes display typical nodal histology. Some degree of multifocal mononuclear cell aggregation within salivary glands is seen as a background finding and given the age …	Normal lateral lobe of the thyroid gland with typical colloid secreting follicles lined by cuboidal epithelium. Small sheet-like mass of polygonal cells, characteristic of the parathyroid gland.	Lung parenchyma/alveoli, bronchioles, and blood vessels. Moderate multifocal perivascular mononuclear cell infiltrates with clusters of prominent intraalveolar macrophages. Trachea with unremarkable mucosal epithelial lining and hyaline cartilage. Oesophagus with typical features including stratified squamous epithelium. Few small to medium sized mononuclear cell aggregates in the surrounding per…	Readily discernible cortex and medulla. Query sites of cortical paucity/thinning - likely due to age. The changes here, cortico-medullary irregularity, is likely age-related.	Representative cardiac muscle, chambers, valves and great vessels of the heart. Myxomatous valvular changes (thickened leaflets). Query focal cardiomyocyte degeneration. Remaining cardiac muscle fibres demonstrated typical features including central nuclei, branching fibres and striations. Few minimal of mononuclear cell infiltrates. Myxomatous degeneration of the atrioventricular valves is an ag…	Typical dermal appendages and distribution. Unremarkable thin layer of striated muscle (panniculus carnosus). Moderate multifocal perivascular mononuclear cell infiltrates in the subjacent abdominal wall adipose tissue.	Mostly typical tail components including keratinized squamous epithelium, dense regular connective tissue, tendons, caudal vertebra, bone marrow, intervertebral disc, skeletal muscle, nerves and blood vessels. Query focal myodegeneration/necrosis. Query irregular bone marrow in one vertebra. Multifocal myofibre degeneration and mild inflammation in the tail, likely incidental but could be associa…	Unremarkable retina, cornea, iris, ciliary body, lens, sclera and choroid. Typical branched tubuloalveolar formation of the Harderian gland. Portion of unremarkable optic nerve and extraocular muscles.	Sections of brain appear symmetrical with no ventricular dilation observed, unremarkable meninges and typical lamination. The cerebellum appears symmetrical with typical architecture and Purkinje cells. There was no obvious neuronal loss, and the myelination appears normal.	Representative thoracic and lumbar region of spinal cord, vertebral bone, intervertebral disc, striated muscle, peripheral nerves, brown adipose tissue, and bone marrow. Few minimal foci of mononuclear cell infiltrates in the surrounding periadipose tissues.	Representative long bone, striated muscle, examples of nerve bundles, fibrocartilage of the meniscus, synovial joint and bone marrow. The skeletal muscle shows consistent fibre size with peripheral nuclei. Subcutaneous oedematous changes in the distal hind leg. Query irregular bone marrow in the tibia. There is irregularity of the cortical bone and bone marrow in the tibia with subcutaneous oedem…	Multiple levels through the head demonstrate dermal appendages, nasal cavity with nasal epithelium, oral cavity, dentition, and tongue with keratinized papillae. Sections also show unremarkable pituitary gland including pars intermedia, pars distalis and pars nervosa as well and the trigeminal nerve/ganglia. The outer and middle regions of the ear are discernible. The tympanic membrane is intact,…	Representative sternebrae, costal cartilage, intersternebral joint, intercostal skeletal muscle and brown fat. Focal mild mixed leukocyte infiltrate in the muscle. Section shows haematopoietic tissue islands and adipose cells surrounded by vascular sinuses interspersed within a meshwork of trabecular bone. The bone marrow morphology demonstrates typical myeloid features including conspicuous mega…	Examination of the smear showed representative cells from the myeloid and erythroid series. Occasional and unremarkable megakaryocytic elements.	Examination of the smear shows red blood cells (majority of cells shown), occasional segmented neutrophils, ring form myelocytes, monocytes and platelet clumps. No discernible morphological changes or detectable parasites.
