# Supplementary material for: MLKL deficiency protects against low-grade, sterile inflammation in aged mice
Source: Cell Death Differ. 2023 Feb 8;30(4):1059–71. doi: 10.1038/s41418-023-01121-4 (PMC10070424; doi:10.1038/s41418-023-01121-4)
Supplement: Supplementary file 3 — Supplemental File 2 [file 41418_2023_1121_MOESM3_ESM.xlsx]

## Sheet: 9-month-old blind analysis
	Testes - #	Testes - size	Epididymides - #	Epididymides - size	Vas deferens - #	Vas deferens - size	Seminal vesicles - #	Seminal vesicles - size	Prostate glands - #	Prostate glands - size	Penis - #	Penis - size	Preputial gland - #	Preputial gland - size	Mammary glands - #	Mammary glands - size	Ovaries - #	Ovaries - size	Oviducts - #	Oviducts - size	Uterus/Cervix/Vagina - #	Uterus/Cervix/Vagina - size	Urinary bladder - #	Urinary bladder - size	Ureters - #	Ureters - size	Liver - #	Liver - size	Gall bladder - #	Gall bladder - size	Stomach - #	Stomach - size	Oesophagus - #	Oesophagus - size	Small intestine - #	Small intestine - size	Large intestine - #	Large intestine - size	Mesenteric lymph node - #	Mesenteric lymph node - size	Spleen - #	Spleen - size	Pancreas - #	Pancreas - size	Kidney - #	Kidney - size	Adrenal glands - #	Adrenal glands - size	Salivary glands and regional lymph nodes - #
MLKL WT M
1821	0		1	2	0		3	2	3	1	0		Scattered infiltrates with no clear foci	1									0		Sections did not include		44	2	Scattered infiltrates with no clear foci	1	0		0		0		0		0		0		0		6	2	0		14
1823	1	1	1	2	1	1	1	1	1	1	0		4	1									0		0		5	1	Scattered infiltrates with no clear foci	1	1	1	0		0		0		0		0		0.5	1	1	2	0		5
1824	0		0		0		0		1	1	0		Scattered infiltrates with no clear foci	1									1	1	0		5	1	Scattered infiltrates with no clear foci	1	0		0		0		0		0		0		1	1	5	2	0		3
2337	0		3	1	0		0		2	2	0		Scattered infiltrates with no clear foci	1									1	1	0		4	1	0		1	2	0		0		0		0		0		0		2	2	Sections did not include		2
MLKL KO M
1505	0		0		2	1	1	1	0		0		0										0		0		10	1	0		0		0		0		0		0		0		1	2	0		0		9
1506	0		0		0		0		0		0		Scattered infiltrates with no clear foci	1									0		0		5	N/A	Scattered infiltrates with no clear foci	1	0		0		0		0		0		0		0.5	2	5	2	0		4
1529	0		0		0		0		0		0		0										0		0		12	1	0		Scattered infiltrates with no clear foci	1	0		0		0		0		0		1	1	6	2	0		9
1820	0		0		1	2	1	1	0		0		Scattered infiltrates with no clear foci	2									0		0		6	1	0		1	1	0		0		0		0		0		0		0		0		0
1825	0		0		1	2	1	2	2	1	0		0										0		Sections did not include		32	2	0		1	1	0		0		0		0		0		1	1	3	2	0		2
MLKL WT F
1227															2	2	1	3	2	2	1	2	Sections did not include		0		43	2	0		Scattered infiltrates with no clear foci	1	0		0		0		0		0		2	2	11	2	0		18
1816															0		0		0		0		0		0		20	1	1	1	1	2	0		0		0		0		0		1	1	6	1	0		6
1828															0		0		0		0		1	2	0		7	2	Scattered infiltrates with no clear foci	1	3	1	0		0		0		0		0		2	2	5	1	0		2
1837															0		1	2	1	2	0		2	2	0		6	2	Scattered infiltrates with no clear foci	2	2	2	0		0		0		0		0		10	2	4	2	0		17
2177															0		1	2	0		0		2	2	0		9	2	0		2	2	0		0		0		0		0		2	2	5	2	0		0
MLKL KO F
1817															0		2	2	2	2	0		3	1	0		39	2	1	2	Scattered infiltrates with no clear foci	2	0		0		0		0		0		1	2	4	2	0		9
1827															0		0		0		1	1	1	2	0		11	2	Scattered infiltrates with no clear foci	2	Scattered infiltrates with no clear foci	2	0.5	1	0		0		0		0		1	1	7	1	0		3
1838															0		1	1	0		0		2	2	Sections did not include		13	1	0		1	2	0		0		0		0		0		3	2	5	2	0		4
2179															0		1	2	0		0		0		0		18	2	0		1	2	0		0		0		0		0		1	1	1	2	0		2
2189															0		1	1	0		0		1	1	0		3	1	1	1	3	2	0		0		0		0		0		1	1	5	2	0		5
Scattered/diffuse infiltrates in female uteri are a common finding within a non-inflamed endometrium during the phases of estrus and were thus excluded from this scoring.
[truncated: 27 more columns]

## Sheet: 17-month-old blind analysis
	Mammary glands - #	Mammary glands - size	Ovaries - #	Ovaries - size	Oviducts - #	Oviducts - size	Uterus/Cervix/Vagina - #	Uterus/Cervix/Vagina - size	Urinary bladder - #	Urinary bladder - size	Ureters - #	Ureters - size	Liver - #	Liver - size	Gall bladder - #	Gall bladder - size	Stomach - #	Stomach - size	Oesophagus - #	Oesophagus - size	Small intestine - #	Small intestine - size	Large intestine - #	Large intestine - size	Mesenteric lymph node - #	Mesenteric lymph node - size	Spleen - #	Spleen - size	Pancreas - #	Pancreas - size	Kidney - #	Kidney - size	Adrenal glands - #	Adrenal glands - size	Salivary glands and regional lymph nodes - #	Salivary glands and regional lymph nodes - size	Thyroid - #	Thyroid - size	Trachea/lungs - #	Trachea/lungs - size	Thymus - #	Thymus - size	Heart - #	Heart - size	Skin (ventral-abdominal region) - #	Skin (ventral-abdominal region) - size	Tail - #	Tail - size	Eyes - #
MLKL WT F
1221	3	2	3	3	1	2	1	2	4	2	0		100	2	1	2	3	2	0		0		1	2	0		0		10	2	28	2	1	1	24	3	0		82	3	0		2	1	5	2	6	2	0
1222	1	1	2	2	1	2	0		2	2	Sections did not include		22	1	1	2	6	2	0		0		0		0		0		6	2	18	2	0		18	3	1	2	17	3	0		1	2	4	2	1	2	0
1228	0		1	1	2	2	0		4	2	1	1	11	2	0		0.5	2	0		0		0		0		0		2	1	4	1	0		7	2	0		9	2	0		0		6	2	1	2	0
1229	0.5	1	3	3	2	3	0		3	2	0.5	1	100	3	0		2	2	0.5	1	0		0		0		0		14	2	16	2	0		26	3	0		64	3	0		1	1	1	2	0		0
MLKL KO F
1212	1	2	4	2	3	2	0		12	2	0		23	No comment	1	2	Scattered infiltrates	1	0		0		0		0		0		10	2	8	2	Sections did not include		15	2	0		48	3	0		2	1	3	2	0		0
1213	0.5	1	4	2	2	2	0		2	2	0		19	1	0		2	1	1	1	0		0		0		0		10	2	4	1	0		22	3	0		6	1	0		1	1	1	2	0		0
1214	0		2	1	1	1	1	1	3	2	0		31	2	Scattered infiltrates	1	2	1	0		1	2	0		0		0		2	2	6	1	0		11	3	0		3	3	0		1	1	2	2	0		0
1215	0		2	2	1	1	0		2	2	1	2	29	2	1	1	2	1	0		0		0		0		0		3	2	8	2	0		9	2	0		7	2	0		0		0		0		0
1216	0		2	2	2	2	0		3	2	0		23	2	1	1	Scattered infiltrates	1	0		0		0		0		0		3	1	15	2	0		22	3	0		15	2	0		1	1	4	2	2	1	0
Notes:	*>100 written as 100
Scattered/diffuse infiltrates in female uteri are a common finding within a non-inflamed endometrium during the phases of estrus and were thus excluded from this scoring.
[truncated: 13 more columns]
